# Supplementary material for: Unraveling the Transcriptional Basis of Temperature-Dependent Pinoxaden Resistance in Brachypodium hybridum
Source: Front Plant Sci. 2017 Jun 21;8:1064. doi: 10.3389/fpls.2017.01064 (PMC5478685; doi:10.3389/fpls.2017.01064)
Supplement: Supplementary file 1 [file Table_1.xlsx]

## Sheet: S1
Table S1. Summary of Brachypodium hybridum RNA transcriptome sequencing.
	Brachypodium hybridum statistics
Total clean reads	208503623
Reads per individual	13.4-18.6 million
Average RNA concentration (ng/ul)	186
Average RIN	7.62
Average of mapped reads	0.8059
Featured contigs	0.8722
No featured contigs	0.0263
Ambiguous contigs	0.0117
Not aligned	0
Alignment not unique contigs	0.0898

## Sheet: S2
Table S2. Primers used for the qPCR assay.
Gene ID	Gene description	Forward	Reverse	References
Reference gene
Bradi5g14640	S-adenosylmethionine decarboxylase	TGCTAATCTGCTCCAATGGC	GACGCAGCTGACCACCTAGA	Hong et al. (2008)
Candidate genes
Bradi2g44150	Cytochrome P450, family 72, subfamily A, polypeptide 14	GGAGTCGAGCATGACAGACA	ACCCTCGTACTCGGGTTTCT	Designed using Primer3 software
Bradi2g04720	UDP-glucosyl transferase 73D1	GACAGGGAAGAAGGTCTGGA	ATCCATTGATGCCGTGTTTC
Bradi5g19400	Glutathione S-transferase TAU 18	GAGGACCTCCAGAACAAGAGC	TGAGCATGGACTCGCAGA
Bradi4g35087	FAD-dependent oxidoreductase family protein	ATGCGCCTCTACAATGATCC	ACCCTTTCGTGGTTTGACAG
Bradi1g37080	Multiprotein bridging factor 1C	CGGTAACATCTCGCAGGACT	GGAGGCCTTCTTGTTCGTC
Bradi3g48197	NAD(P)-linked oxidoreductase superfamily protein	GCAGGGAACTTGGTATTGGA	CTTTGCAGCCATTGCACTAA

## Sheet: S3
Table S3. Responses of BrI-782 plants with or without pinoxaden application under different temperature regimes. Data is mean ± SD (n=5). Control-plants grown under control conditions (10/16oC), Pinoxaden-plants treated with pinoxaden under control conditions, High-plants grown under high-temperature (28/34oC) and Pinoxaden + high-plants treated with pinoxaden grown under high- temperature.
Treatment	Fresh weight (g)± SD	Survival (%)	P-Value
Control	0.978±0.051	100	1
Pinoxaden	0.035±0.046	0	0.0139
High	0.754±0.046	100	<.0001
Pinoxaden + high	0.161±0.046	80	<.0001

## Sheet: S4
Table S4. Significantly differential expression of genes in the different treatments. Pinoxaden-plants treated with pinoxaden under control conditions (10/16oC) , High-plants grown under high-temperature (28/34oC) and Pinoxaden + high-plants treated with pinoxaden grown under high-temperature.
Gene ID	log2 Fold Change	Gene description
Pinoxaden
Bradi3g31777	9.76763	glutathione S-transferase TAU 18
Bradi2g44200	9.33475	cytochrome P450, family 72, subfamily A, polypeptide 15
Bradi1g74770	9.21475	FAD/NAD(P)-binding oxidoreductase family protein
Bradi2g44160	8.97291	cytochrome P450, family 72, subfamily A, polypeptide 15
Bradi3g31750	8.89425	Glutathione S-transferase family protein
Bradi4g07520	8.25903	GRAM domain family protein
Bradi4g22656	8.25468	Not assigned
Bradi2g61600	8.21735	Not assigned
Bradi2g49067	8.17067	UDP-glucosyl transferase 88A1
Bradi2g54367	8.01085	alpha/beta-Hydrolases superfamily protein
Bradi1g24620	7.92321	alternative NAD(P)H dehydrogenase 2
Bradi2g12540	7.88553	Inorganic H pyrophosphatase family protein
Bradi1g74980	7.66537	Not assigned
Bradi2g44290	7.65855	cytochrome P450, family 72, subfamily A, polypeptide 15
Bradi2g44150	7.48505	cytochrome P450, family 72, subfamily A, polypeptide 14
Bradi1g22790	7.38699	Got1/Sft2-like vescicle transport protein family
Bradi5g02037	7.34884	heat shock protein 90.1
Bradi4g22653	7.33328	Not assigned
Bradi3g06330	7.29868	cytochrome P450, family 71, subfamily B, polypeptide 37
Bradi3g61100	7.27862	glutathione S-transferase TAU 18
Bradi2g44820	7.24404	UDP-glucosyl transferase 73B5
Bradi3g31727	7.2324	glutathione S-transferase TAU 18
Bradi1g74970	7.21655	Not assigned
Bradi1g69320	7.17979	hemoglobin 1
Bradi3g16650	7.15491	Not assigned
Bradi1g03790	7.08112	C2H2-type zinc finger family protein
Bradi4g43380	7.07382	cytochrome P450, family 94, subfamily D, polypeptide 2
Bradi4g30100	7.07011	Calcium-binding EF-hand family protein
Bradi3g31720	6.9583	glutathione S-transferase TAU 18
Bradi2g04700	6.9349	don-glucosyltransferase 1
Bradi1g51164	6.93423	cadmium tolerance 1
Bradi5g21800	6.9286	Argonaute family protein
Bradi3g16655	6.91983	Not assigned
Bradi3g06320	6.84513	cytochrome P450, family 71, subfamily B, polypeptide 37
Bradi1g45644	6.83852	Not assigned
Bradi3g43650	6.82979	RmlC-like cupins superfamily protein
Bradi3g31737	6.81862	Glutathione S-transferase family protein
Bradi1g03770	6.7902	C2H2-type zinc finger family protein
Bradi2g28050	6.77452	Ubiquitin supergroup;Ribosomal protein L40e
Bradi2g10857	6.75212	Translation initiation factor IF6
Bradi2g33312	6.72401	Not assigned
Bradi2g47400	6.69796	ATP binding cassette subfamily B4
Bradi3g58590	6.62864	HSP20-like chaperones superfamily protein
Bradi1g75607	6.60067	Zinc finger (C3HC4-type RING finger) family protein
Bradi1g37080	6.56427	multiprotein bridging factor 1C
Bradi4g32020	6.56146	phosphate transporter 3;2
Bradi2g56700	6.55714	Galactosyltransferase family protein
Bradi1g03780	6.54154	C2H2-type zinc finger family protein
Bradi1g21962	6.51196	Not assigned
Bradi2g48540	6.47327	Not assigned
Bradi5g10320	6.46089	GRAS family transcription factor
Bradi1g68807	6.41654	glutamate decarboxylase
Bradi3g17935	6.39408	Not assigned
Bradi5g25376	6.33682	Not assigned
Bradi2g31240	6.29583	Not assigned
Bradi1g12090	6.25266	BCL-2-associated athanogene 5
Bradi3g19880	6.19175	Zinc-finger domain of monoamine-oxidase A repressor R1 protein
Bradi3g17722	6.18745	Not assigned
Bradi2g33307	6.17984	NAC domain containing protein 75
Bradi1g21922	6.1678	Not assigned
Bradi4g36968	6.14118	UDP-glucosyl transferase 88A1
Bradi1g68650	6.13411	Serine protease inhibitor (SERPIN) family protein
Bradi2g43120	6.05695	pleiotropic drug resistance 12
Bradi1g59240	6.04191	Not assigned
Bradi3g17715	6.00198	Not assigned
Bradi4g22620	5.99231	alcohol dehydrogenase 1
Bradi2g61607	5.98212	Not assigned
Bradi2g51830	5.94943	NAD(P)H dehydrogenase B3
Bradi2g54570	5.92525	heat shock protein 70
Bradi2g61150	5.91166	Calcium-binding EF-hand family protein
Bradi2g41010	5.86326	Not assigned
Bradi1g45950	5.85793	don-glucosyltransferase 1
Bradi5g25382	5.84021	Not assigned
Bradi3g31787	5.80656	glutathione S-transferase TAU 18
Bradi2g35907	5.79616	12-oxophytodienoate reductase 1
Bradi3g02555	5.75182	cytosolic invertase 2
Bradi3g29780	5.74326	Aquaporin-like superfamily protein
Bradi1g17270	5.70611	Protein kinase superfamily protein
Bradi1g69140	5.70454	WWE protein-protein interaction domain protein family
Bradi3g31850	5.69054	Glutathione S-transferase family protein
Bradi2g44785	5.67655	UDP-glycosyltransferase 73B4
Bradi1g32208	5.6328	Not assigned
Bradi3g31834	5.51884	Glutathione S-transferase family protein
Bradi1g33880	5.46988	Not assigned
Bradi3g06493	5.46835	Not assigned
Bradi3g37321	5.46442	Not assigned
Bradi3g38260	5.4641	alpha carbonic anhydrase 7
Bradi3g31820	5.46028	glutathione S-transferase TAU 18
Bradi1g16660	5.45953	Thiamine pyrophosphate dependent pyruvate decarboxylase family protein
Bradi3g15932	5.43802	Not assigned
Bradi4g28890	5.42851	Not assigned
Bradi4g44440	5.42272	Not assigned
Bradi3g15560	5.41244	Lactate/malate dehydrogenase family protein
Bradi3g54610	5.33915	indole-3-acetic acid inducible 2
Bradi3g05960	5.31857	Uncharacterised conserved protein UCP015417, vWA
Bradi2g41000	5.30129	Not assigned
Bradi3g47627	5.30026	NAC domain containing protein 44
Bradi4g39240	5.29653	cytochrome P450, family 71, subfamily B, polypeptide 2
Bradi1g51330	5.29371	HAD superfamily, subfamily IIIB acid phosphatase
Bradi2g01600	5.28245	Not assigned
Bradi2g48160	5.27493	voltage dependent anion channel 1
Bradi5g20540	5.25578	alternative oxidase 1A
Bradi2g15540	5.24187	Not assigned
Bradi4g29530	5.2374	zinc finger (AN1-like) family protein
Bradi2g24820	5.23708	Not assigned
Bradi1g71975	5.21041	Not assigned
Bradi4g31450	5.20009	gamete expressed protein 1
Bradi1g05817	5.16263	Acyl-CoA N-acyltransferases (NAT) superfamily protein
Bradi2g24100	5.15246	pyrophosphorylase 3
Bradi4g41616	5.15142	Integrase-type DNA-binding superfamily protein
Bradi2g13120	5.13024	Glutathione S-transferase family protein
Bradi3g15750	5.12189	HXXXD-type acyl-transferase family protein
Bradi1g33050	5.11161	pinoid-binding protein 1
Bradi1g48286	5.10284	phloem protein 2-B1
Bradi2g41680	5.08486	P-loop containing nucleoside triphosphate hydrolases superfamily protein
Bradi1g00200	5.08321	glutathione S-transferase TAU 18
Bradi1g51540	5.07562	Enolase
Bradi2g60760	5.05825	glutathione S-transferase TAU 8
Bradi3g60470	5.05055	metallo-beta-lactamase family protein
Bradi3g49330	5.04737	ubiquitin-like protein 5
Bradi2g60000	5.03995	methyl esterase 3
Bradi4g05530	5.01088	S-domain-2 5
Bradi1g06904	4.99679	Not assigned
Bradi3g23280	4.99578	hydroxycinnamoyl-CoA shikimate/quinate hydroxycinnamoyl transferase
Bradi2g10700	4.96827	VQ motif-containing protein
Bradi1g17440	4.96394	Arabidopsis NAC domain containing protein 87
Bradi5g22611	4.95229	Translation initiation factor SUI1 family protein
Bradi2g53260	4.91016	NAC domain containing protein 102
Bradi3g28088	4.88961	Cysteinyl-tRNA synthetase, class Ia family protein
Bradi2g06870	4.87986	AtL5
Bradi4g01945	4.87484	low-molecular-weight cysteine-rich 66
Bradi2g23250	4.86636	heat shock protein 70
Bradi1g23200	4.85709	Bifunctional inhibitor/lipid-transfer protein/seed storage 2S albumin superfamily protein
Bradi3g46460	4.85193	alpha/beta-Hydrolases superfamily protein
Bradi3g31704	4.83346	glutathione S-transferase TAU 18
Bradi3g13945	4.82122	Not assigned
Bradi2g57370	4.81672	NADPH:quinone oxidoreductase
Bradi5g20547	4.81496	alternative oxidase 1B
Bradi2g35930	4.8108	Glutathione S-transferase family protein
Bradi2g44410	4.79912	Not assigned
Bradi5g20557	4.78866	alternative oxidase 1A
Bradi5g16621	4.78341	NAD(P)-binding Rossmann-fold superfamily protein
Bradi3g32060	4.77543	PLAC8 family protein
Bradi1g27750	4.77031	Protein kinase superfamily protein
Bradi2g14590	4.76216	cytochrome BC1 synthesis
Bradi5g08650	4.74593	jasmonate-zim-domain protein 10
Bradi2g38230	4.73698	Homeodomain-like superfamily protein
Bradi2g14610	4.73218	cytochrome BC1 synthesis
Bradi3g13930	4.73163	Not assigned
Bradi1g48275	4.72814	phloem protein 2-B11
Bradi1g32241	4.7164	BTB/POZ/MATH-domains containing protein
Bradi2g47410	4.70771	ATP binding cassette subfamily B4
Bradi1g21635	4.70348	Disease resistance-responsive (dirigent-like protein) family protein
Bradi5g03477	4.69633	multidrug resistance-associated protein 4
Bradi1g50130	4.68633	Not assigned
Bradi1g05870	4.68344	12-oxophytodienoate reductase 1
Bradi2g47420	4.67197	UDP-glucosyl transferase 88A1
Bradi1g35790	4.64034	basic region/leucine zipper motif 60
Bradi4g28250	4.63922	Heat shock protein 70 (Hsp 70) family protein
Bradi1g72390	4.59244	cold regulated gene 27
Bradi2g62310	4.57996	Protein of unknown function (DUF506)
Bradi2g13020	4.57421	Glutathione S-transferase family protein
Bradi5g03370	4.56785	UDP-glucosyltransferase 74F2
Bradi2g42260	4.56542	glutathione S-transferase TAU 18
Bradi2g50090	4.56132	Optic atrophy 3 protein (OPA3)
Bradi1g78050	4.54144	Not assigned
Bradi5g19400	4.5414	glutathione S-transferase TAU 18
Bradi4g24840	4.5329	ACT-like protein tyrosine kinase family protein
Bradi3g13940	4.52129	Not assigned
Bradi1g36820	4.51086	RAN GTPase 3
Bradi3g09220	4.50952	Cupredoxin superfamily protein
Bradi2g25440	4.50929	Not assigned
Bradi1g54800	4.48539	P-loop containing nucleoside triphosphate hydrolases superfamily protein
Bradi3g59996	4.47851	Peptidase family M48 family protein
Bradi3g44700	4.46963	heat shock transcription factor A3
Bradi2g06050	4.46101	Heat shock protein 70 (Hsp 70) family protein
Bradi3g52590	4.45698	Not assigned
Bradi2g48090	4.45539	WRKY DNA-binding protein 51
Bradi2g50035	4.45478	ethylene responsive element binding factor 2
Bradi3g06790	4.44505	Not assigned
Bradi2g22505	4.42921	Integrase-type DNA-binding superfamily protein
Bradi5g23285	4.41793	Not assigned
Bradi3g29055	4.41486	Not assigned
Bradi3g31880	4.39906	glutathione S-transferase TAU 16
Bradi2g42940	4.39232	cytochrome BC1 synthesis
Bradi3g38045	4.38706	carboxyesterase 13
Bradi2g48907	4.38064	WRKY DNA-binding protein 65
Bradi2g04720	4.35656	UDP-glucosyl transferase 73D1
Bradi3g46790	4.34157	sucrose transporter 2
Bradi1g11930	4.33989	RmlC-like cupins superfamily protein
Bradi1g21570	4.32345	proteasome alpha subunit A1
Bradi1g26126	4.30682	cytochrome BC1 synthesis
Bradi2g13010	4.2967	Glutathione S-transferase family protein
Bradi1g71540	4.29529	Auxin-responsive family protein
Bradi3g21806	4.27112	Calmodulin-binding protein
Bradi1g32060	4.25896	VQ motif-containing protein
Bradi3g14892	4.22899	FAR1-related sequence 5
Bradi2g05794	4.21794	Dof-type zinc finger DNA-binding family protein
Bradi1g22650	4.21629	Leucine-rich repeat protein kinase family protein
Bradi4g10610	4.20016	CRINKLY4 related 3
Bradi3g42370	4.19359	Not assigned
Bradi1g06980	4.18882	Chaperone DnaJ-domain superfamily protein
Bradi3g06800	4.18399	Not assigned
Bradi2g26670	4.17203	RNA helicase family protein
Bradi2g58987	4.16813	Nucleotide-diphospho-sugar transferase family protein
Bradi3g58015	4.16741	Integrase-type DNA-binding superfamily protein
Bradi4g07178	4.1593	pumilio 12
Bradi1g77491	4.15801	Not assigned
Bradi2g22880	4.15666	Not assigned
Bradi1g05811	4.15522	Not assigned
Bradi4g01950	4.15495	WRKY DNA-binding protein 33
Bradi2g25170	4.14918	glutathione S-transferase TAU 18
Bradi2g18106	4.14485	Late embryogenesis abundant protein (LEA) family protein
Bradi3g17750	4.13221	Not assigned
Bradi2g05455	4.12117	Protein of unknown function (DUF1664)
Bradi2g52227	4.09905	GRAS family transcription factor
Bradi2g33150	4.09778	calmodulin-binding family protein
Bradi4g05360	4.09736	Calmodulin-binding protein
Bradi1g54499	4.09299	glutathione S-transferase TAU 20
Bradi3g49010	4.08359	SAUR-like auxin-responsive protein family
Bradi4g35214	4.07667	Not assigned
Bradi4g24830	4.07422	ACT-like protein tyrosine kinase family protein
Bradi2g18930	4.07289	Protein of unknown function, DUF584
Bradi2g60426	4.07034	NB-ARC domain-containing disease resistance protein
Bradi3g56835	4.0687	Not assigned
Bradi5g21810	4.06426	Argonaute family protein
Bradi5g26160	4.06169	NDR1/HIN1-like 25
Bradi1g58151	4.05874	Protein kinase protein with adenine nucleotide alpha hydrolases-like domain
Bradi1g48273	4.05835	phloem protein 2-B11
Bradi1g65831	4.05471	Not assigned
Bradi3g08382	4.0543	Not assigned
Bradi3g31841	4.04389	Glutathione S-transferase family protein
Bradi1g16010	4.03816	salt tolerance zinc finger
Bradi3g17460	4.03488	RNI-like superfamily protein
Bradi2g19010	4.03451	DNAJ heat shock N-terminal domain-containing protein
Bradi5g17520	4.033	heat shock protein 70 (Hsp 70) family protein
Bradi2g05920	4.03137	Not assigned
Bradi2g57340	4.02484	Not assigned
Bradi1g24790	4.02172	F-box family protein
Bradi1g66590	4.01858	heat shock protein 70
Bradi3g58670	4.01835	UDP-glucosyl transferase 85A3
Bradi1g07565	4.01213	hydroxyproline-rich glycoprotein family protein
Bradi3g55020	3.97408	phloem protein 2-B1
Bradi3g38514	3.97066	BR-signaling kinase 1
Bradi5g16590	3.96258	receptor lectin kinase
Bradi3g53227	3.95481	hydroxy methylglutaryl CoA reductase 1
Bradi1g09042	3.90527	calmodulin 4
Bradi1g10731	3.87227	Not assigned
Bradi2g22410	3.86496	PYRIMIDINE 4
Bradi3g58760	3.86481	translocon at the outer membrane of chloroplasts 64-V
Bradi2g62560	3.85462	Uncharacterised conserved protein UCP015417, vWA
Bradi2g54500	3.85117	C2H2 and C2HC zinc fingers superfamily protein
Bradi1g04510	3.83883	G-box binding factor 1
Bradi5g13450	3.82577	NAC (No Apical Meristem) domain transcriptional regulator superfamily protein
Bradi1g76690	3.82354	Basic-leucine zipper (bZIP) transcription factor family protein
Bradi1g75640	3.82316	RPM1 interacting protein 13
Bradi4g07197	3.8212	Protein of unknown function, DUF593
Bradi1g51850	3.81948	nine-cis-epoxycarotenoid dioxygenase 9
Bradi5g18070	3.81698	Not assigned
Bradi3g50480	3.81224	Protein of unknown function (DUF630 and DUF632)
Bradi2g27420	3.81138	methyl esterase 7
Bradi1g04170	3.81014	calmodulin like 43
Bradi5g12187	3.80983	Not assigned
Bradi5g26100	3.8079	AP2/B3-like transcriptional factor family protein
Bradi3g37475	3.77987	Not assigned
Bradi2g49160	3.77744	VIRB2-interacting protein 1
Bradi3g18330	3.77693	Not assigned
Bradi4g14270	3.7676	Calcium-binding EF-hand family protein
Bradi1g50110	3.76696	Not assigned
Bradi5g27057	3.76566	nodulin MtN21 /EamA-like transporter family protein
Bradi2g05163	3.76454	Not assigned
Bradi3g17741	3.76398	Not assigned
Bradi1g66470	3.75034	heat shock cognate protein 70-1
Bradi1g24920	3.74916	Protein kinase superfamily protein
Bradi2g16357	3.74803	WRKY DNA-binding protein 71
Bradi3g49970	3.74661	myb domain protein 19
Bradi1g23030	3.74251	Not assigned
Bradi1g71673	3.73896	Not assigned
Bradi4g39450	3.73005	Not assigned
Bradi4g17365	3.72858	NB-ARC domain-containing disease resistance protein
Bradi1g20240	3.72554	cytochrome P450, family 709, subfamily B, polypeptide 1
Bradi5g11600	3.72165	glutamate decarboxylase 4
Bradi1g60993	3.72102	translocase inner membrane subunit 44-2
Bradi3g42310	3.71815	Not assigned
Bradi1g32785	3.71614	Not assigned
Bradi2g44840	3.71023	Protein of unknown function (DUF1645)
Bradi3g20922	3.70078	Not assigned
Bradi1g67720	3.69962	Ankyrin repeat family protein
Bradi1g35690	3.69792	Not assigned
Bradi2g10930	3.67655	RING/FYVE/PHD zinc finger superfamily protein
Bradi4g10510	3.67605	Not assigned
Bradi3g28380	3.67558	Protein kinase family protein with leucine-rich repeat domain
Bradi3g06197	3.66967	Not assigned
Bradi1g60260	3.66925	DC1 domain-containing protein
Bradi3g03840	3.66801	C2H2 zinc-finger protein SERRATE (SE)
Bradi2g00440	3.66598	Not assigned
Bradi1g72600	3.65726	jasmonate-zim-domain protein 1
Bradi1g57180	3.65185	GCK domain-containing protein
Bradi1g06002	3.64877	A20/AN1-like zinc finger family protein
Bradi2g06775	3.64161	Not assigned
Bradi3g41770	3.64008	calmodulin-domain protein kinase 7
Bradi2g33540	3.63468	WRKY DNA-binding protein 50
Bradi1g00666	3.62754	ethylene response factor 1
Bradi3g55480	3.6165	Heavy metal transport/detoxification superfamily protein
Bradi4g15337	3.60876	pumilio 12
Bradi2g11740	3.60114	S-adenosyl-L-methionine-dependent methyltransferases superfamily protein
Bradi3g11353	3.60103	Not assigned
Bradi1g77680	3.59993	Not assigned
Bradi4g07847	3.59926	beta-fructofuranosidase 5
Bradi2g10675	3.59296	Not assigned
Bradi1g58141	3.58786	Protein kinase superfamily protein
Bradi4g40490	3.58668	Protein phosphatase 2C family protein
Bradi2g12990	3.58524	HSP20-like chaperones superfamily protein
Bradi1g46670	3.58446	sucrose synthase 4
Bradi2g05790	3.58379	1-amino-cyclopropane-1-carboxylate synthase 7
Bradi3g46070	3.56818	Seven transmembrane MLO family protein
Bradi2g12745	3.56724	Ribonuclease H-like superfamily protein
Bradi2g18090	3.56591	Late embryogenesis abundant protein (LEA) family protein
Bradi3g59992	3.5654	Peptidase family M48 family protein
Bradi2g06040	3.56319	RNA-dependent RNA polymerase family protein
Bradi3g39190	3.56287	Copine (Calcium-dependent phospholipid-binding protein) family
Bradi4g05100	3.56097	Mono-/di-acylglycerol lipase, N-terminal;Lipase, class 3
Bradi2g10681	3.5566	Not assigned
Bradi4g35770	3.55502	BON association protein 2
Bradi2g50280	3.55228	gibberellin 2-oxidase
Bradi2g24987	3.55133	NAC (No Apical Meristem) domain transcriptional regulator superfamily protein
Bradi2g14656	3.54955	Not assigned
Bradi3g59690	3.53893	Not assigned
Bradi1g33180	3.5175	Not assigned
Bradi2g49447	3.51581	Protein kinase family protein with leucine-rich repeat domain
Bradi1g06241	3.51145	alpha/beta-Hydrolases superfamily protein
Bradi5g23135	3.51078	Not assigned
Bradi5g11820	3.51048	Not assigned
Bradi1g63397	3.50842	Ribosomal protein L16p/L10e family protein
Bradi3g22687	3.50828	Not assigned
Bradi1g11220	3.5018	microsomal glutathione s-transferase, putative
Bradi2g47347	3.49442	P-glycoprotein 11
Bradi3g57525	3.49107	Adenine nucleotide alpha hydrolases-like superfamily protein
Bradi3g00685	3.48731	Ubiquitin-like superfamily protein
Bradi4g26605	3.48105	NAC domain containing protein 60
Bradi2g05374	3.48062	17.6 kDa class II heat shock protein
Bradi2g48735	3.47505	Protein of unknown function, DUF584
Bradi2g18561	3.46222	Not assigned
Bradi5g08366	3.45784	Not assigned
Bradi2g21280	3.45457	cystatin B
Bradi1g22868	3.45353	Not assigned
Bradi4g35356	3.44847	UDP-glycosyltransferase 74 F1
Bradi1g50120	3.44784	Not assigned
Bradi3g42400	3.43647	Chaperone DnaJ-domain superfamily protein
Bradi1g11630	3.43504	splicing factor Prp18 family protein
Bradi1g08140	3.43203	UDP-Glycosyltransferase superfamily protein
Bradi1g78246	3.42971	Plant thionin
Bradi3g09240	3.42879	Cupredoxin superfamily protein
Bradi5g26237	3.42471	Not assigned
Bradi2g11890	3.42366	Integrase-type DNA-binding superfamily protein
Bradi1g10240	3.41347	Maf-like protein
Bradi4g15800	3.4114	UDP-Glycosyltransferase superfamily protein
Bradi2g20050	3.41042	Haloacid dehalogenase-like hydrolase (HAD) superfamily protein
Bradi3g44290	3.40433	senescence-related gene 3
Bradi2g00280	3.40432	WRKY DNA-binding protein 26
Bradi3g14889	3.39115	Not assigned
Bradi4g02287	3.38734	Concanavalin A-like lectin protein kinase family protein
Bradi4g33288	3.38668	Not assigned
Bradi3g06757	3.38241	lectin protein kinase family protein
Bradi3g35480	3.37291	Cysteine/Histidine-rich C1 domain family protein
Bradi2g41288	3.37162	Not assigned
Bradi2g24140	3.36665	Not assigned
Bradi4g05760	3.362	Not assigned
Bradi4g28950	3.36162	Cupredoxin superfamily protein
Bradi3g46040	3.35627	RING/U-box superfamily protein
Bradi2g56145	3.34893	Integrase-type DNA-binding superfamily protein
Bradi3g43160	3.34283	cinnamate-4-hydroxylase
Bradi2g54800	3.3421	Protein of unknown function (DUF668)
Bradi3g09620	3.33852	Not assigned
Bradi3g14850	3.33419	alpha/beta-Hydrolases superfamily protein
Bradi4g42500	3.33001	Purple acid phosphatases superfamily protein
Bradi3g10390	3.32727	RNAse l inhibitor protein 2
Bradi2g44270	3.32651	WRKY DNA-binding protein 70
Bradi5g21763	3.32395	Not assigned
Bradi4g29930	3.32048	Protein kinase superfamily protein
Bradi2g04747	3.3177	don-glucosyltransferase 1
Bradi1g16020	3.31472	Protein of unknown function (DUF1336)
Bradi1g63710	3.31411	Pyruvate kinase family protein
Bradi2g15570	3.31106	EF hand calcium-binding protein family
Bradi1g75310	3.2979	cytochrome P450, family 711, subfamily A, polypeptide 1
Bradi3g42280	3.29131	NEP-interacting protein 2
Bradi3g28685	3.29127	Not assigned
Bradi4g08830	3.28335	Aldolase-type TIM barrel family protein
Bradi1g62130	3.27781	annexin 4
Bradi2g50900	3.27004	Serine protease inhibitor (SERPIN) family protein
Bradi2g55060	3.26883	laccase 7
Bradi2g53760	3.26312	WRKY DNA-binding protein 33
Bradi3g47500	3.25796	Hypoxia-responsive family protein
Bradi1g74760	3.24925	FAD/NAD(P)-binding oxidoreductase family protein
Bradi1g67080	3.2454	HSP20-like chaperones superfamily protein
Bradi1g58255	3.24329	Not assigned
Bradi1g34320	3.24093	methyl-CPG-binding domain protein 02
Bradi2g08620	3.24025	WRKY family transcription factor
Bradi5g26235	3.23703	Not assigned
Bradi4g29390	3.23517	glycosyl hydrolase family 81 protein
Bradi3g15740	3.22903	HXXXD-type acyl-transferase family protein
Bradi1g11620	3.22615	Haloacid dehalogenase-like hydrolase (HAD) superfamily protein
Bradi1g06451	3.22246	Not assigned
Bradi2g04880	3.22044	Not assigned
Bradi2g19380	3.21674	Protein kinase family protein with leucine-rich repeat domain
Bradi3g58571	3.21599	Not assigned
Bradi2g43980	3.21465	P-loop containing nucleoside triphosphate hydrolases superfamily protein
Bradi4g36540	3.20922	SKP1-like 4
Bradi5g09491	3.20318	Protein of unknown function (DUF1022)
Bradi2g41380	3.20278	Not assigned
Bradi3g42810	3.19884	Calcium-binding EF-hand family protein
Bradi1g53830	3.1963	Calcium-binding EF-hand family protein
Bradi2g06090	3.19412	Not assigned
Bradi4g24825	3.1845	Protein kinase superfamily protein
Bradi2g39260	3.17961	Serine protease inhibitor, potato inhibitor I-type family protein
Bradi1g71630	3.1776	pumilio 6
Bradi4g42997	3.17664	indole-3-acetate beta-D-glucosyltransferase
Bradi1g46070	3.17515	don-glucosyltransferase 1
Bradi1g44390	3.16679	ARM repeat superfamily protein
Bradi1g01172	3.16459	Not assigned
Bradi5g21830	3.16191	Not assigned
Bradi2g61430	3.16126	Protein of unknown function (DUF630 and DUF632)
Bradi4g32634	3.15806	RING/U-box superfamily protein
Bradi4g09190	3.15509	GRAS family transcription factor
Bradi2g52220	3.15318	Polynucleotidyl transferase, ribonuclease H-like superfamily protein
Bradi1g54741	3.13859	AAA-ATPase 1
Bradi3g22950	3.13192	HXXXD-type acyl-transferase family protein
Bradi3g47490	3.12016	Not assigned
Bradi3g10680	3.11965	P-glycoprotein 11
Bradi1g63910	3.11908	WRKY family transcription factor
Bradi1g06990	3.11484	Not assigned
Bradi5g18040	3.09775	UDP-glycosyltransferase 73B4
Bradi2g24175	3.09755	Integrase-type DNA-binding superfamily protein
Bradi3g16616	3.09574	Not assigned
Bradi4g29417	3.09225	Not assigned
Bradi2g19740	3.08702	Not assigned
Bradi3g47580	3.08413	ubiquitin-associated (UBA)/TS-N domain-containing protein / octicosapeptide/Phox/Bemp1 (PB1) domain-containing protein
Bradi4g07888	3.08321	Not assigned
Bradi3g29030	3.08086	SPFH/Band 7/PHB domain-containing membrane-associated protein family
Bradi2g05510	3.08075	WRKY DNA-binding protein 51
Bradi1g33150	3.07076	Calcium-dependent lipid-binding (CaLB domain) family protein
Bradi3g52367	3.06881	AAA-type ATPase family protein
Bradi2g46740	3.0661	Protein of unknown function, DUF599
Bradi2g16660	3.06173	DNAJ heat shock family protein
Bradi1g33870	3.06011	Homeobox-leucine zipper protein family
Bradi3g30510	3.05843	cytochrome P450, family 87, subfamily A, polypeptide 6
Bradi2g59171	3.05827	Protein of unknown function (DUF 3339)
Bradi1g63870	3.05575	serine-rich protein-related
Bradi3g58715	3.05391	Not assigned
Bradi5g09010	3.0512	Not assigned
Bradi2g46486	3.04693	Not assigned
Bradi1g24640	3.0459	Not assigned
Bradi4g20800	3.03128	Eukaryotic protein of unknown function (DUF842)
Bradi1g04261	3.02878	Protein of unknown function, DUF617
Bradi1g64050	3.02847	sigma factor binding protein 1
Bradi1g27370	3.02248	Cyclin family protein
Bradi3g35752	3.02232	Protein of unknown function (DUF1262)
Bradi1g51320	3.0214	Disease resistance protein (CC-NBS-LRR class) family
Bradi2g54340	3.02129	Ankyrin repeat family protein
Bradi3g53780	3.01803	Vacuolar import/degradation, Vid27-related protein
Bradi2g22300	3.01726	Not assigned
Bradi3g14750	3.01352	Pyridoxal phosphate (PLP)-dependent transferases superfamily protein
Bradi2g17606	3.0123	Not assigned
Bradi1g11250	3.0103	Regulator of Vps4 activity in the MVB pathway protein
Bradi3g57460	2.99649	Not assigned
Bradi2g35600	2.99316	Rubber elongation factor protein (REF)
Bradi4g36137	2.98895	Protein kinase superfamily protein
Bradi2g26915	2.9838	Not assigned
Bradi3g52780	2.98166	Adenine nucleotide alpha hydrolases-like superfamily protein
Bradi2g22893	2.97912	Not assigned
Bradi3g28094	2.97803	Cysteinyl-tRNA synthetase, class Ia family protein
Bradi2g09810	2.97251	Phosphoglycerate mutase family protein
Bradi2g62940	2.97147	Not assigned
Bradi1g44495	2.97146	U5 small nuclear ribonucleoprotein helicase, putative
Bradi3g41570	2.96937	Plant protein of unknown function (DUF247)
Bradi2g44140	2.96808	cytochrome P450, family 72, subfamily A, polypeptide 15
Bradi5g06207	2.96476	Oxidoreductase, zinc-binding dehydrogenase family protein
Bradi1g05162	2.96272	Stabilizer of iron transporter SufD / Polynucleotidyl transferase
Bradi2g47050	2.96271	Protein kinase superfamily protein
Bradi1g56240	2.96018	2-oxoglutarate (2OG) and Fe(II)-dependent oxygenase superfamily protein
Bradi2g16364	2.95023	Not assigned
Bradi5g25840	2.94612	Protein of unknown function (DUF2296)
Bradi2g21360	2.94264	NB-ARC domain-containing disease resistance protein
Bradi1g33890	2.94084	Not assigned
Bradi1g08145	2.93743	UDP-Glycosyltransferase superfamily protein
Bradi1g60996	2.93349	translocase inner membrane subunit 44-1
Bradi2g02310	2.93072	Calmodulin-binding protein
Bradi1g20260	2.93057	cytochrome P450, family 709, subfamily B, polypeptide 1
Bradi2g52310	2.92765	Not assigned
Bradi1g17850	2.9248	Peroxidase superfamily protein
Bradi3g54372	2.92211	BTB-POZ and MATH domain 2
Bradi2g49080	2.91078	UDP-glucosyl transferase 88A1
Bradi1g06190	2.91061	A20/AN1-like zinc finger family protein
Bradi1g72890	2.90619	Integrase-type DNA-binding superfamily protein
Bradi3g54010	2.90444	Cytochrome C oxidase copper chaperone (COX17)
Bradi1g66450	2.90209	receptor-like protein kinase-related family protein
Bradi1g64350	2.90003	Not assigned
Bradi1g15252	2.89894	Not assigned
Bradi4g23550	2.89664	GATA transcription factor 4
Bradi3g50490	2.89655	ethylene responsive element binding factor 1
Bradi3g59530	2.89613	NHL domain-containing protein
Bradi3g59187	2.89536	laccase 14
Bradi2g36160	2.8921	NAD(P)-linked oxidoreductase superfamily protein
Bradi2g11970	2.88794	FAD-dependent oxidoreductase family protein
Bradi1g48278	2.88445	phloem protein 2-B11
Bradi5g11790	2.88336	Not assigned
Bradi1g77910	2.88302	Not assigned
Bradi5g03400	2.88243	Uridine diphosphate glycosyltransferase 74E2
Bradi1g68120	2.88169	ACT domain repeat 8
Bradi3g16645	2.88088	Not assigned
Bradi2g45895	2.87985	Not assigned
Bradi2g29960	2.87788	DRE-binding protein 2A
Bradi4g33878	2.8747	mitochondrial HSO70 2
Bradi1g65440	2.87252	Thiamine pyrophosphate dependent pyruvate decarboxylase family protein
Bradi1g22025	2.87114	translocase inner membrane subunit 17-2
Bradi2g43330	2.86996	alpha/beta-Hydrolases superfamily protein
Bradi1g46120	2.86899	Integrase-type DNA-binding superfamily protein
Bradi1g58720	2.86822	Not assigned
Bradi1g31183	2.86594	Not assigned
Bradi3g31827	2.86525	Glutathione S-transferase family protein
Bradi4g03890	2.86325	Ankyrin repeat family protein
Bradi2g59180	2.86275	Not assigned
Bradi1g03590	2.86224	Fes1A
Bradi5g13473	2.86004	glyceraldehyde-3-phosphate dehydrogenase C subunit 1
Bradi4g44970	2.85675	Calcium-binding EF-hand family protein
Bradi2g12916	2.85044	Not assigned
Bradi3g37630	2.84887	Not assigned
Bradi3g07980	2.84675	Not assigned
Bradi1g56900	2.8463	F-box family protein
Bradi3g41560	2.84546	Plant protein of unknown function (DUF247)
Bradi2g23634	2.84084	ankyrin repeat family protein
Bradi1g05900	2.84079	20S proteasome beta subunit D1
Bradi1g43021	2.83935	FAR1-related sequence 5
Bradi2g57332	2.82923	Not assigned
Bradi2g04680	2.82839	ankyrin repeat family protein
Bradi5g04686	2.82648	Sec1/munc18-like (SM) proteins superfamily
Bradi2g27770	2.82515	beta glucosidase 11
Bradi3g34722	2.82345	NB-ARC domain-containing disease resistance protein
Bradi2g53027	2.82295	Late embryogenesis abundant (LEA) hydroxyproline-rich glycoprotein family
Bradi4g21800	2.82164	RING/FYVE/PHD zinc finger superfamily protein
Bradi5g15760	2.82042	myb domain protein 15
Bradi5g02948	2.81258	FAD-binding Berberine family protein
Bradi1g65157	2.81237	Protein of unknown function, DUF538
Bradi1g27290	2.81146	UDP-glucosyl transferase 85A2
Bradi3g35390	2.81002	ABC2 homolog 6
Bradi1g63829	2.80869	ELMO/CED-12 family protein
Bradi3g39630	2.80459	HEAT SHOCK PROTEIN 81.4
Bradi1g68887	2.80429	Peroxidase superfamily protein
Bradi1g64987	2.80392	NAD(P)-binding Rossmann-fold superfamily protein
Bradi2g42380	2.79704	aldehyde dehydrogenase 2C4
Bradi3g16450	2.79464	SPFH/Band 7/PHB domain-containing membrane-associated protein family
Bradi4g16630	2.79441	flavin-binding, kelch repeat, f box 1
Bradi1g54750	2.78954	P-loop containing nucleoside triphosphate hydrolases superfamily protein
Bradi3g58710	2.78675	RNA-binding (RRM/RBD/RNP motifs) family protein
Bradi3g44310	2.78288	hydroxyproline-rich glycoprotein family protein
Bradi1g44680	2.78208	Not assigned
Bradi1g44957	2.77955	cytochrome BC1 synthesis
Bradi2g55070	2.77923	SOUL heme-binding family protein
Bradi1g37930	2.77445	oxidative stress 3
Bradi1g20480	2.77221	RING/U-box superfamily protein
Bradi1g71948	2.77141	Not assigned
Bradi2g22050	2.76479	cytochrome P450, family 714, subfamily A, polypeptide 1
Bradi1g53850	2.76441	HSP20-like chaperones superfamily protein
Bradi5g21250	2.76023	ethylene responsive element binding factor 4
Bradi3g02520	2.7488	BAX inhibitor 1
Bradi1g09680	2.74877	endoplasmic reticulum oxidoreductins 1
Bradi1g17480	2.7483	NAC domain containing protein 47
Bradi3g54377	2.74238	BTB-POZ and MATH domain 1
Bradi2g34400	2.73968	tryptophan aminotransferase related 2
Bradi1g16480	2.73585	Protein kinase superfamily protein
Bradi4g34927	2.73079	beta glucosidase 11
Bradi1g54760	2.72108	P-loop containing nucleoside triphosphate hydrolases superfamily protein
Bradi1g49020	2.71995	SGNH hydrolase-type esterase superfamily protein
Bradi2g41093	2.71403	glutathione S-transferase TAU 18
Bradi3g38730	2.71321	Aldolase-type TIM barrel family protein
Bradi5g23260	2.71282	Not assigned
Bradi4g35940	2.71249	cytochrome P450, family 71, subfamily A, polypeptide 22
Bradi4g00967	2.71237	Not assigned
Bradi2g62067	2.70932	Homeodomain-like superfamily protein
Bradi1g43031	2.70841	Not assigned
Bradi3g41543	2.70387	Integrase-type DNA-binding superfamily protein
Bradi3g28120	2.70354	Not assigned
Bradi5g07206	2.70301	Not assigned
Bradi3g05296	2.70004	Not assigned
Bradi2g54400	2.69158	Plant protein 1589 of unknown function
Bradi2g35980	2.69026	Glutathione S-transferase family protein
Bradi1g69110	2.68209	basic helix-loop-helix (bHLH) DNA-binding superfamily protein
Bradi3g32970	2.68173	Haloacid dehalogenase-like hydrolase (HAD) superfamily protein
Bradi3g15250	2.67855	RmlC-like cupins superfamily protein
Bradi4g31030	2.67473	RING/U-box superfamily protein
Bradi3g48590	2.67251	temperature-induced lipocalin
Bradi1g11920	2.66856	RmlC-like cupins superfamily protein
Bradi1g49690	2.66837	Not assigned
Bradi2g51340	2.65806	Transcription initiation factor IIF, beta subunit
Bradi1g00720	2.65742	Cysteine proteinases superfamily protein
Bradi5g24770	2.65414	Not assigned
Bradi1g64620	2.6534	Not assigned
Bradi3g38050	2.65181	alpha/beta-Hydrolases superfamily protein
Bradi1g27344	2.65061	Rad21/Rec8-like family protein
Bradi1g77450	2.64902	RHOMBOID-like 2
Bradi2g51050	2.64804	TRAM, LAG1 and CLN8 (TLC) lipid-sensing domain containing protein
Bradi1g59232	2.64782	Calcium-dependent lipid-binding (CaLB domain) family protein
Bradi4g10490	2.64661	CRINKLY4 related 3
Bradi3g14800	2.63981	NAD(P)H dehydrogenase B2
Bradi1g12580	2.63769	VQ motif-containing protein
Bradi1g04907	2.63551	germin-like protein subfamily 2 member 2 precursor
Bradi3g06070	2.63357	WRKY DNA-binding protein 40
Bradi4g04627	2.63038	myb domain protein 112
Bradi3g50893	2.62406	Not assigned
Bradi5g03790	2.61996	Subtilase family protein
Bradi4g22785	2.61751	Not assigned
Bradi5g17300	2.61615	FAD-binding Berberine family protein
Bradi1g21420	2.61591	Haloacid dehalogenase-like hydrolase (HAD) superfamily protein
Bradi2g35950	2.61562	Glutathione S-transferase family protein
Bradi5g03460	2.61548	multidrug resistance-associated protein 10
Bradi2g24090	2.61201	Inositol monophosphatase family protein
Bradi3g10830	2.61061	Core-2/I-branching beta-1,6-N-acetylglucosaminyltransferase family protein
Bradi3g26920	2.60948	heat shock transcription factor A6B
Bradi5g23290	2.60734	receptor kinase 3
Bradi4g38690	2.60483	U-box domain-containing protein kinase family protein
Bradi3g47232	2.60252	Copper transport protein family
Bradi2g52620	2.5998	Not assigned
Bradi1g21510	2.59607	SPX domain gene 3
Bradi3g42130	2.59096	heat shock transcription factor B2A
Bradi4g04945	2.58662	Not assigned
Bradi4g45100	2.58629	Not assigned
Bradi3g31800	2.58516	Glutathione S-transferase family protein
Bradi1g05560	2.5844	Bax inhibitor-1 family protein
Bradi1g02210	2.5808	wall associated kinase-like 2
Bradi1g23710	2.57358	receptor lectin kinase
Bradi2g26250	2.56618	Not assigned
Bradi1g53527	2.56509	UDP-Glycosyltransferase superfamily protein
Bradi5g18780	2.56156	cytochrome P450, family 87, subfamily A, polypeptide 2
Bradi2g46427	2.56129	NAC domain containing protein 94
Bradi3g21550	2.56058	serine carboxypeptidase-like 2
Bradi2g55540	2.55822	WIP domain protein 3
Bradi1g60594	2.55792	Not assigned
Bradi1g69917	2.5537	Not assigned
Bradi5g22250	2.55336	Aldolase-type TIM barrel family protein
Bradi4g23670	2.54602	Eukaryotic aspartyl protease family protein
Bradi2g46345	2.5432	Not assigned
Bradi3g06175	2.54257	Not assigned
Bradi3g30647	2.54172	CDPK-related kinase 3
Bradi4g00780	2.5386	VQ motif-containing protein
Bradi1g09570	2.53444	Not assigned
Bradi4g05940	2.53186	syntaxin of plants 131
Bradi1g23520	2.53151	DC1 domain-containing protein
Bradi1g02170	2.52993	prohibitin 2
Bradi3g55180	2.52977	Calcium-dependent lipid-binding (CaLB domain) family protein
Bradi1g71624	2.52872	pumilio 1
Bradi2g15550	2.52204	Not assigned
Bradi3g58630	2.52109	Phosphate-responsive 1 family protein
Bradi1g31060	2.51859	Uncharacterised conserved protein UCP015417, vWA
Bradi1g50940	2.51796	Uncharacterised conserved protein UCP015417, vWA
Bradi5g21242	2.51748	Not assigned
Bradi4g24100	2.51491	NAC domain containing protein 25
Bradi4g07930	2.51459	hercules receptor kinase 2
Bradi1g43050	2.51362	Not assigned
Bradi3g02690	2.5122	Not assigned
Bradi1g05813	2.51048	Acyl-CoA N-acyltransferases (NAT) superfamily protein
Bradi3g54460	2.50388	ENTH/ANTH/VHS superfamily protein
Bradi1g45880	2.50142	12-oxophytodienoate reductase 2
Bradi3g35347	2.4995	Not assigned
Bradi3g54375	2.49788	BTB-POZ and MATH domain 2
Bradi3g49020	2.49768	SAUR-like auxin-responsive protein family
Bradi2g38200	2.49401	CRINKLY4 related 3
Bradi4g25560	2.49026	Not assigned
Bradi2g52150	2.48521	NB-ARC domain-containing disease resistance protein
Bradi2g36640	2.48111	Phosphoglycerate mutase family protein
Bradi3g06107	2.47938	casein lytic proteinase B4
Bradi1g07770	2.47925	Not assigned
Bradi2g60441	2.47837	beta-1,3-glucanase 3
Bradi1g20460	2.47389	Calcium-binding EF-hand family protein
Bradi5g17023	2.46926	Lactoylglutathione lyase / glyoxalase I family protein
Bradi3g19030	2.46905	glutamine dumper 1
Bradi2g04577	2.46562	multidrug resistance-associated protein 3
Bradi3g20101	2.46504	Not assigned
Bradi5g19240	2.46352	2-oxoglutarate (2OG) and Fe(II)-dependent oxygenase superfamily protein
Bradi3g05410	2.4628	VQ motif-containing protein
Bradi1g73817	2.46256	Protein of unknown function (DUF1997)
Bradi4g07130	2.46244	senescence-associated gene 12
Bradi2g15360	2.46143	WRKY DNA-binding protein 23
Bradi4g27850	2.45869	Integrase-type DNA-binding superfamily protein
Bradi1g35010	2.45713	S-adenosyl-L-methionine-dependent methyltransferases superfamily protein
Bradi2g12700	2.45445	poly(ADP-ribose) polymerase
Bradi1g28245	2.44371	Ribonuclease H-like superfamily protein
Bradi1g67350	2.44351	Integrase-type DNA-binding superfamily protein
Bradi2g17820	2.44319	mitogen-activated protein kinase kinase kinase 15
Bradi2g38220	2.44174	2-oxoglutarate (2OG) and Fe(II)-dependent oxygenase superfamily protein
Bradi4g04662	2.43896	NB-ARC domain-containing disease resistance protein
Bradi2g25460	2.4371	Major facilitator superfamily protein
Bradi3g31810	2.43302	Glutathione S-transferase family protein
Bradi5g26650	2.43001	Polynucleotidyl transferase, ribonuclease H-like superfamily protein
Bradi2g54830	2.42618	multidrug resistance-associated protein 3
Bradi2g54795	2.42557	Not assigned
Bradi1g63030	2.42344	PYRIMIDINE 4
Bradi1g38250	2.42254	FAD-binding Berberine family protein
Bradi3g22060	2.42066	D-arabinono-1,4-lactone oxidase family protein
Bradi1g44830	2.41659	Putative thiol-disulphide oxidoreductase DCC
Bradi1g63980	2.41598	VQ motif-containing protein
Bradi1g76000	2.41161	Not assigned
Bradi1g05100	2.41093	Protein of unknown function (DUF569)
Bradi1g72280	2.40975	alpha/beta-Hydrolases superfamily protein
Bradi1g36800	2.40791	Cytochrome P450 superfamily protein
Bradi4g34960	2.40638	ARM repeat superfamily protein
Bradi4g25660	2.40467	Peroxidase superfamily protein
Bradi2g47220	2.40311	AP2/B3 transcription factor family protein
Bradi1g10725	2.40041	Not assigned
Bradi5g21336	2.40019	regulatory particle non-ATPase 12B
Bradi4g28990	2.40002	DNAJ-like 20
Bradi1g28620	2.39888	Not assigned
Bradi1g06880	2.39738	gamete expressed protein 1
Bradi4g44496	2.39674	BURP domain-containing protein
Bradi1g04990	2.39471	Galactosyltransferase family protein
Bradi5g20420	2.39434	P-loop containing nucleoside triphosphate hydrolases superfamily protein
Bradi2g22630	2.38676	Outer membrane OMP85 family protein
Bradi4g29060	2.38545	Thioredoxin superfamily protein
Bradi2g41070	2.3854	methyl esterase 1
Bradi1g49310	2.38494	Not assigned
Bradi2g07380	2.38343	Cox19-like CHCH family protein
Bradi4g38860	2.38217	Calcium-dependent lipid-binding (CaLB domain) family protein
Bradi4g30410	2.37887	RING/U-box superfamily protein
Bradi2g15660	2.37847	2-oxoglutarate (2OG) and Fe(II)-dependent oxygenase superfamily protein
Bradi3g29620	2.37725	NDR1/HIN1-like 25
Bradi1g64850	2.37706	Chaperone DnaJ-domain superfamily protein
Bradi3g40250	2.3685	Concanavalin A-like lectin protein kinase family protein
Bradi2g03006	2.36803	Not assigned
Bradi1g63650	2.36791	aminophospholipid ATPase 1
Bradi2g01967	2.36654	endonuclease 2
Bradi3g31860	2.36581	Glutathione S-transferase family protein
Bradi4g10570	2.36575	Not assigned
Bradi2g15127	2.36447	Rad21/Rec8-like family protein
Bradi1g60320	2.3637	sucrose synthase 4
Bradi2g18630	2.35993	voltage dependent anion channel 3
Bradi5g25730	2.35688	polyamine oxidase 4
Bradi1g47528	2.35669	Not assigned
Bradi4g36810	2.35424	Pyridoxal-dependent decarboxylase family protein
Bradi5g16050	2.35414	PsbQ-like 1
Bradi4g20960	2.34939	Trypsin family protein with PDZ domain
Bradi5g25637	2.34675	Granulin repeat cysteine protease family protein
Bradi3g05450	2.34609	ALA-interacting subunit 1
Bradi3g32880	2.33548	Methylenetetrahydrofolate reductase family protein
Bradi4g16060	2.33098	Major facilitator superfamily protein
Bradi1g04780	2.33089	Not assigned
Bradi1g26100	2.33019	cytochrome BC1 synthesis
Bradi1g64710	2.32932	Not assigned
Bradi3g09230	2.32885	Cupredoxin superfamily protein
Bradi3g28630	2.32469	Not assigned
Bradi5g17330	2.32337	glutamate dehydrogenase 2
Bradi1g63823	2.3226	ELMO/CED-12 family protein
Bradi2g09530	2.32258	NAC domain containing protein 28
Bradi1g44690	2.32171	Matrixin family protein
Bradi4g18320	2.31926	RPA70-kDa subunit B
Bradi5g01766	2.31374	Terpenoid cyclases/Protein prenyltransferases superfamily protein
Bradi3g29940	2.31254	TARGET OF MONOPTEROS 6
Bradi1g66035	2.31205	glutathione transferase lambda 2
Bradi1g56690	2.3097	Leucine-rich repeat (LRR) family protein
Bradi5g25900	2.30775	Protein of unknown function (DUF793)
Bradi1g46520	2.30716	G-protein-coupled receptor 1
Bradi4g29878	2.30687	Not assigned
Bradi2g26160	2.30681	Not assigned
Bradi2g44830	2.30469	root hair specific 10
Bradi3g52830	2.30348	AAA-type ATPase family protein
Bradi3g53070	2.30196	S-locus lectin protein kinase family protein
Bradi4g38591	2.30121	copper ion binding
Bradi2g58650	2.29795	Not assigned
Bradi5g27130	2.29367	Peroxidase superfamily protein
Bradi2g54090	2.29223	2-oxoglutarate (2OG) and Fe(II)-dependent oxygenase superfamily protein
Bradi2g04760	2.29035	UDP-glucosyl transferase 73D1
Bradi3g42760	2.28761	Pyridine nucleotide-disulphide oxidoreductase family protein
Bradi3g52710	2.28396	Phosphatidic acid phosphatase (PAP2) family protein
Bradi1g15440	2.28153	dicer-like 2
Bradi3g46330	2.28083	Uncharacterised protein family (UPF0497)
Bradi2g51190	2.28051	late embryogenesis abundant protein-related / LEA protein-related
Bradi1g67861	2.27757	Not assigned
Bradi1g76177	2.2732	lysm domain GPI-anchored protein 2 precursor
Bradi3g31890	2.27246	Basic-leucine zipper (bZIP) transcription factor family protein
Bradi1g29160	2.2705	binding to TOMV RNA 1L (long form)
Bradi3g42713	2.26908	Not assigned
Bradi4g03630	2.26878	C2H2 type zinc finger transcription factor family
Bradi2g47067	2.26302	suppressor of npr1-1 constitutive 4
Bradi2g27050	2.25828	EF hand calcium-binding protein family
Bradi1g53070	2.24207	prohibitin 2
Bradi4g29000	2.23948	Protein of unknown function (DUF630 and DUF632)
Bradi1g70160	2.23931	SecY protein transport family protein
Bradi1g30247	2.23399	Ubiquitin-like superfamily protein
Bradi3g30152	2.23324	glutathione S-transferase TAU 18
Bradi2g52740	2.23215	UDP-Glycosyltransferase superfamily protein
Bradi2g10920	2.23128	plant U-box 23
Bradi2g47952	2.23037	Not assigned
Bradi2g07880	2.22946	Not assigned
Bradi4g18280	2.22843	somatic embryogenesis receptor-like kinase 1
Bradi2g04890	2.22768	Protein of unknown function DUF92, transmembrane
Bradi2g21180	2.22379	autoinhibited Ca(2+)-ATPase, isoform 4
Bradi1g22940	2.21898	zinc-finger protein 1
Bradi3g11080	2.21675	Calcium-dependent lipid-binding (CaLB domain) family protein
Bradi4g34650	2.21504	DNA-binding HORMA family protein
Bradi4g10577	2.21403	cysteine-rich RLK (RECEPTOR-like protein kinase) 6
Bradi4g27680	2.20827	Peroxidase superfamily protein
Bradi3g42416	2.20663	Not assigned
Bradi3g38487	2.20443	2-oxoglutarate (2OG) and Fe(II)-dependent oxygenase superfamily protein
Bradi1g65825	2.20417	Not assigned
Bradi2g45920	2.20406	lipid phosphate phosphatase 2
Bradi5g03300	2.20236	Uridine diphosphate glycosyltransferase 74E2
Bradi3g10950	2.20117	Glutathione S-transferase family protein
Bradi3g41910	2.2008	LRR and NB-ARC domains-containing disease resistance protein
Bradi3g34320	2.19852	Tetratricopeptide repeat (TPR)-like superfamily protein
Bradi2g11881	2.1977	Not assigned
Bradi3g43870	2.19744	Dehydrin family protein
Bradi1g37977	2.19608	amino acid permease 1
Bradi2g11337	2.19489	NAD(P)-binding Rossmann-fold superfamily protein
Bradi1g42980	2.19227	proteasome activating protein 200
Bradi3g14580	2.19098	uclacyanin 1
Bradi1g00642	2.18984	Not assigned
Bradi3g53180	2.18666	Concanavalin A-like lectin protein kinase family protein
Bradi4g10470	2.18637	CRINKLY4 related 3
Bradi3g48350	2.18197	LETM1-like protein
Bradi3g12560	2.18095	RING/U-box superfamily protein
Bradi2g37120	2.17893	epsin N-terminal homology (ENTH) domain-containing protein / clathrin assembly protein-related
Bradi4g33727	2.17171	2-oxoglutarate (2OG) and Fe(II)-dependent oxygenase superfamily protein
Bradi1g18295	2.17134	Eukaryotic aspartyl protease family protein
Bradi4g17955	2.17073	Not assigned
Bradi3g32310	2.17042	Arabidopsis protein of unknown function (DUF241)
Bradi3g44640	2.16862	Clp ATPase
Bradi3g52790	2.16397	cryptochrome-interacting basic-helix-loop-helix 1
Bradi1g19713	2.16162	carboxyesterase 18
Bradi3g13700	2.15982	D-arabinono-1,4-lactone oxidase family protein
Bradi2g61285	2.15889	Not assigned
Bradi2g09930	2.1584	F-box/RNI-like superfamily protein
Bradi2g08510	2.15606	alpha/beta-Hydrolases superfamily protein
Bradi2g12800	2.15391	dephospho-CoA kinase family
Bradi2g49057	2.15323	UDP-glucosyl transferase 88A1
Bradi5g20310	2.15201	peptide transporter 2
Bradi3g15627	2.15053	Regulator of Vps4 activity in the MVB pathway protein
Bradi4g32130	2.14896	heat shock factor 4
Bradi1g74586	2.14888	Not assigned
Bradi3g37760	2.14781	Not assigned
Bradi2g52840	2.14746	NB-ARC domain-containing disease resistance protein
Bradi3g60750	2.14665	Calcium-dependent protein kinase family protein
Bradi1g76460	2.14605	Nucleotide-diphospho-sugar transferase family protein
Bradi4g22630	2.1455	alcohol dehydrogenase 1
Bradi1g09150	2.13737	prenylated RAB acceptor 1.B4
Bradi1g69407	2.13479	heat shock factor 3
Bradi1g30980	2.13449	Chaperone DnaJ-domain superfamily protein
Bradi3g36900	2.13049	Cytochrome c oxidase, subunit Vib family protein
Bradi4g30710	2.12928	tetraspanin8
Bradi2g58190	2.1292	RING domain ligase2
Bradi1g64453	2.12901	Not assigned
Bradi4g30523	2.1258	Not assigned
Bradi4g06515	2.12563	Not assigned
Bradi1g65480	2.12344	DNAJ heat shock N-terminal domain-containing protein
Bradi1g04200	2.12192	tetraspanin3
Bradi2g54222	2.1209	Not assigned
Bradi1g11780	2.11906	ABC2 homolog 9
Bradi5g23760	2.1184	ubiquitin-associated (UBA)/TS-N domain-containing protein
Bradi1g62420	2.11781	B-box type zinc finger protein with CCT domain
Bradi3g20106	2.11466	Not assigned
Bradi2g04497	2.11456	Glutathione S-transferase family protein
Bradi3g47220	2.11438	Copper transport protein family
Bradi1g22690	2.11375	Protein kinase superfamily protein
Bradi3g40600	2.11292	OSBP(oxysterol binding protein)-related protein 4C
Bradi1g10290	2.11016	Not assigned
Bradi4g07050	2.10956	RAS associated with diabetes protein 51
Bradi2g39272	2.10649	Serine protease inhibitor, potato inhibitor I-type family protein
Bradi5g07160	2.10572	MATE efflux family protein
Bradi3g15505	2.10559	Not assigned
Bradi3g29580	2.10407	Not assigned
Bradi1g78460	2.10316	phosphatidylserine decarboxylase 1
Bradi3g53040	2.10201	RabGAP/TBC domain-containing protein
Bradi2g42480	2.099	Leucine-rich repeat (LRR) family protein
Bradi3g46980	2.09686	prohibitin 3
Bradi2g18101	2.09574	Late embryogenesis abundant protein (LEA) family protein
Bradi1g25588	2.09439	cysteine-rich RLK (RECEPTOR-like protein kinase) 8
Bradi3g27500	2.09417	cytochrome P450, family 71 subfamily B, polypeptide 7
Bradi3g59680	2.09191	Matrixin family protein
Bradi1g03110	2.0912	alpha/beta-Hydrolases superfamily protein
Bradi2g06840	2.09033	RING/U-box superfamily protein
Bradi3g57510	2.0887	cyclic nucleotide-binding transporter 1
Bradi1g77637	2.08815	mitochondrial HSO70 2
Bradi2g33290	2.08721	phosphofructokinase 3
Bradi3g11270	2.08641	Pyruvate phosphate dikinase, PEP/pyruvate binding domain
Bradi5g18717	2.08474	homeodomain GLABROUS 1
Bradi1g41980	2.08285	RNAse II-like 1
Bradi3g22433	2.08217	Not assigned
Bradi1g29279	2.08019	Not assigned
Bradi3g37623	2.07888	Not assigned
Bradi1g06372	2.0777	syntaxin of plants 121
Bradi1g46543	2.0774	Protein of unknown function (DUF1677)
Bradi3g59780	2.07534	formin 8
Bradi3g22317	2.07469	laccase 7
Bradi4g16877	2.07262	Not assigned
Bradi1g63810	2.07231	DNAJ-like 20
Bradi4g42710	2.06993	Not assigned
Bradi2g02410	2.06649	HSP20-like chaperones superfamily protein
Bradi3g31865	2.06396	Not assigned
Bradi2g52490	2.06199	Histidine kinase-, DNA gyrase B-, and HSP90-like ATPase family protein
Bradi3g14470	2.06134	Not assigned
Bradi2g40142	2.05801	Not assigned
Bradi2g58050	2.0575	Aldolase superfamily protein
Bradi3g09940	2.05738	expansin 11
Bradi2g57760	2.05617	alpha/beta-Hydrolases superfamily protein
Bradi1g54111	2.0553	basic helix-loop-helix (bHLH) DNA-binding superfamily protein
Bradi4g17020	2.05518	respiratory burst oxidase homologue D
Bradi1g58057	2.05424	NAC domain containing protein 42
Bradi2g25700	2.05295	cytochrome P450, family 721, subfamily A, polypeptide 1
Bradi3g23350	2.05279	Not assigned
Bradi2g11821	2.05244	Not assigned
Bradi2g52210	2.04866	Not assigned
Bradi3g19745	2.04809	Histone superfamily protein
Bradi1g26440	2.04705	Helicase protein with RING/U-box domain
Bradi2g45030	2.04537	Not assigned
Bradi5g00570	2.04496	Integral membrane HRF1 family protein
Bradi1g43570	2.04225	phosphoinositide 4-kinase gamma 7
Bradi1g28550	2.04075	Polynucleotidyl transferase, ribonuclease H-like superfamily protein
Bradi2g21413	2.04073	Not assigned
Bradi4g26840	2.03667	Nucleoporin autopeptidase
Bradi2g22610	2.03562	Leucine-rich repeat protein kinase family protein
Bradi2g49280	2.03378	phosphofructokinase 3
Bradi1g66020	2.03247	glutathione transferase lambda 1
Bradi1g13430	2.0317	Uncharacterized conserved protein (DUF2215)
Bradi5g07686	2.03154	Not assigned
Bradi1g04550	2.02918	RING/U-box superfamily protein
Bradi1g09600	2.0287	Not assigned
Bradi4g01687	2.02754	NB-ARC domain-containing disease resistance protein
Bradi5g14730	2.02675	Protein phosphatase 2C family protein
Bradi1g17290	2.02633	VQ motif-containing protein
Bradi2g54660	2.02615	Calcium-dependent lipid-binding (CaLB domain) family protein
Bradi1g34980	2.02501	Protein of unknown function (DUF544)
Bradi2g57500	2.02408	pfkB-like carbohydrate kinase family protein
Bradi4g20690	2.02283	RING/U-box superfamily protein
Bradi2g18530	2.01871	WRKY DNA-binding protein 51
Bradi2g39265	2.01183	Serine protease inhibitor, potato inhibitor I-type family protein
Bradi2g61480	2.00544	Protein Transporter, Pam16
Bradi4g09430	2.00365	chitinase A
Bradi1g64817	2.0034	COBRA-like protein-7 precursor
Bradi1g71280	2.00301	homeobox protein 21
Bradi4g24967	1.99953	pseudo-response regulator 9
Bradi2g02120	1.99331	Eukaryotic aspartyl protease family protein
Bradi5g26300	1.99122	Protein with RING/U-box and TRAF-like domains
Bradi3g58680	1.99028	UDP-Glycosyltransferase superfamily protein
Bradi3g53497	1.98764	Not assigned
Bradi2g11040	1.98751	RHOMBOID-like protein 14
Bradi1g18800	1.98662	Glycosyl transferase family 4 protein
Bradi1g33250	1.98373	Regulator of Vps4 activity in the MVB pathway protein
Bradi3g04940	1.98301	Protein kinase superfamily protein
Bradi4g27030	1.98284	Mitochondrial import inner membrane translocase subunit Tim17/Tim22/Tim23 family protein
Bradi1g55110	1.98275	Thioredoxin superfamily protein
Bradi5g12340	1.98236	Mog1/PsbP/DUF1795-like photosystem II reaction center PsbP family protein
Bradi3g53100	1.98226	heat shock protein 70 (Hsp 70) family protein
Bradi2g55920	1.98195	Late embryogenesis abundant (LEA) hydroxyproline-rich glycoprotein family
Bradi3g48190	1.98161	NAD(P)-linked oxidoreductase superfamily protein
Bradi2g52077	1.98127	Peroxidase superfamily protein
Bradi1g65220	1.97965	Mitochondrial import inner membrane translocase subunit Tim17/Tim22/Tim23 family protein
Bradi4g36360	1.97438	RING-H2 finger A3A
Bradi3g11050	1.97254	Eukaryotic aspartyl protease family protein
Bradi2g55310	1.97158	Hs1pro-1 protein
Bradi4g10590	1.96994	cysteine-rich RLK (RECEPTOR-like protein kinase) 19
Bradi3g15720	1.96689	HXXXD-type acyl-transferase family protein
Bradi3g27680	1.96341	phosphate transporter 1;4
Bradi3g10730	1.96036	myb-like transcription factor family protein
Bradi4g28900	1.95861	Not assigned
Bradi4g20761	1.95847	Not assigned
Bradi5g03127	1.95599	S-locus lectin protein kinase family protein
Bradi4g32135	1.95544	Not assigned
Bradi5g15587	1.95507	NAC domain containing protein 74
Bradi1g44470	1.95458	glucosyl transferase family 8
Bradi5g03780	1.95352	Subtilase family protein
Bradi1g24820	1.95312	sugar transporter 1
Bradi3g07850	1.95289	pleiotropic drug resistance 12
Bradi1g28830	1.94976	glycolipid transfer protein 1
Bradi1g71760	1.94948	pumilio 7
Bradi1g58711	1.9478	Not assigned
Bradi4g09196	1.94688	SCARECROW-like 14
Bradi1g71960	1.94683	Not assigned
Bradi2g45610	1.94657	chitinase A
Bradi1g00700	1.94458	phosphate transporter 1;7
Bradi3g12470	1.9444	NAC domain containing protein 2
Bradi1g56680	1.94172	Not assigned
Bradi1g05460	1.9394	Aldolase-type TIM barrel family protein
Bradi4g25730	1.9366	translocon at the outer envelope membrane of chloroplasts 75-III
Bradi4g35382	1.93472	alpha/beta-Hydrolases superfamily protein
Bradi2g02537	1.9346	Protein kinase superfamily protein
Bradi3g16850	1.9344	Not assigned
Bradi1g25552	1.93431	cysteine-rich RLK (RECEPTOR-like protein kinase) 10
Bradi4g00775	1.93426	Core-2/I-branching beta-1,6-N-acetylglucosaminyltransferase family protein
Bradi2g59110	1.92975	Not assigned
Bradi1g65780	1.92955	Low temperature and salt responsive protein family
Bradi4g10480	1.92948	CRINKLY4 related 3
Bradi3g60000	1.92876	Not assigned
Bradi1g22121	1.92753	Not assigned
Bradi2g27180	1.92662	eukaryotic release factor 1-2
Bradi2g43950	1.9263	SLAC1 homologue 3
Bradi3g29710	1.92563	Plant basic secretory protein (BSP) family protein
Bradi1g30710	1.92409	Not assigned
Bradi4g04820	1.92227	RNA polymerases M/15 Kd subunit
Bradi1g34591	1.92225	Not assigned
Bradi1g69160	1.9211	branched-chain aminotransferase 3
Bradi2g08701	1.91942	pathogenesis-related family protein
Bradi4g27320	1.91853	Not assigned
Bradi3g60860	1.91839	Cation/hydrogen exchanger family protein
Bradi1g30150	1.91821	Senescence/dehydration-associated protein-related
Bradi4g10560	1.91788	cysteine-rich RLK (RECEPTOR-like protein kinase) 6
Bradi1g21625	1.91666	Not assigned
Bradi1g49603	1.90807	Not assigned
Bradi3g14057	1.90568	glyceraldehyde-3-phosphate dehydrogenase C subunit 1
Bradi4g09180	1.90424	GRAS family transcription factor
Bradi4g06780	1.90339	ureide permease 1
Bradi4g33000	1.90139	DOF zinc finger protein 1
Bradi2g09280	1.89961	high affinity K+ transporter 5
Bradi1g54003	1.89793	Not assigned
Bradi5g03380	1.89766	UDP-glucosyltransferase 74F2
Bradi4g30930	1.89675	P-loop containing nucleoside triphosphate hydrolases superfamily protein
Bradi3g08405	1.89404	Not assigned
Bradi3g26967	1.89397	chlorophyllase 2
Bradi1g46750	1.89193	RING/U-box superfamily protein
Bradi3g50280	1.89149	Protein kinase superfamily protein
Bradi4g32941	1.8907	Chaperone protein htpG family protein
Bradi3g41090	1.89001	N-terminal nucleophile aminohydrolases (Ntn hydrolases) superfamily protein
Bradi1g59510	1.88973	uclacyanin 1
Bradi5g03980	1.88849	Leucine-rich repeat protein kinase family protein
Bradi4g35370	1.88746	Basic-leucine zipper (bZIP) transcription factor family protein
Bradi2g47747	1.88742	Regulator of Vps4 activity in the MVB pathway protein
Bradi1g45886	1.88737	Not assigned
Bradi3g29070	1.88668	Not assigned
Bradi3g34531	1.88653	AMP-dependent synthetase and ligase family protein
Bradi1g27757	1.88423	NB-ARC domain-containing disease resistance protein
Bradi4g08240	1.88423	Not assigned
Bradi1g47000	1.88415	UDP-D-glucuronate 4-epimerase 1
Bradi5g26080	1.8821	pyrimidine d
Bradi2g25376	1.8811	glutathione S-transferase tau 7
Bradi3g35400	1.88068	ATP-binding cassette A2
Bradi1g75830	1.87965	Protein of unknown function (DUF810)
Bradi2g09487	1.87603	RNI-like superfamily protein
Bradi1g26132	1.87374	Not assigned
Bradi1g05895	1.8722	Ankyrin repeat family protein
Bradi2g17840	1.87134	mitogen-activated protein kinase kinase kinase 15
Bradi1g43447	1.86853	oxidoreductase, 2OG-Fe(II) oxygenase family protein
Bradi2g54650	1.86573	triosephosphate isomerase
Bradi4g24735	1.86443	Not assigned
Bradi1g39305	1.86275	Not assigned
Bradi2g21185	1.85924	Not assigned
Bradi1g44270	1.85908	NF-X-like 1
Bradi2g23870	1.85834	WIP domain protein 3
Bradi4g06913	1.85781	Not assigned
Bradi2g36350	1.85717	Sucrose-6F-phosphate phosphohydrolase family protein
Bradi2g47000	1.85592	Protein kinase superfamily protein
Bradi3g18290	1.85564	phosphorylethanolamine cytidylyltransferase 1
Bradi2g48730	1.85525	AtS40-3
Bradi1g22746	1.85433	Eukaryotic protein of unknown function (DUF872)
Bradi4g34637	1.85365	purple acid phosphatase 27
Bradi1g61850	1.85352	Not assigned
Bradi5g15427	1.8534	seed gene 1
Bradi2g00210	1.85247	Not assigned
Bradi2g11020	1.85234	RHOMBOID-like protein 14
Bradi1g73100	1.85209	Not assigned
Bradi2g45300	1.85008	alpha/beta-Hydrolases superfamily protein
Bradi1g34370	1.8487	NB-ARC domain-containing disease resistance protein
Bradi3g08870	1.84778	heat shock transcription factor C1
Bradi1g28825	1.84543	ROP-interactive CRIB motif-containing protein 1
Bradi2g31480	1.84333	cytokinin response factor 4
Bradi3g34290	1.84128	Not assigned
Bradi4g35790	1.84018	UDP-D-glucose/UDP-D-galactose 4-epimerase 1
Bradi5g14880	1.83933	calmodulin-binding receptor-like cytoplasmic kinase 3
Bradi1g33390	1.83916	Zinc finger protein 622
Bradi2g45130	1.83872	Not assigned
Bradi3g46690	1.83712	Ethylene insensitive 3 family protein
Bradi4g31582	1.83512	Family of unknown function (DUF716)
Bradi1g29200	1.83502	Protein kinase superfamily protein
Bradi3g43990	1.83459	HCP-like superfamily protein with MYND-type zinc finger
Bradi3g19967	1.8338	NB-ARC domain-containing disease resistance protein
Bradi2g62566	1.83233	Uncharacterised conserved protein UCP015417, vWA
Bradi1g52291	1.83189	homogentisate 1,2-dioxygenase
Bradi1g08875	1.82951	Not assigned
Bradi1g46992	1.82944	RING/U-box superfamily protein
Bradi1g42390	1.82924	MATE efflux family protein
Bradi1g43010	1.82922	F-box/RNI-like superfamily protein
Bradi2g26216	1.82835	Not assigned
Bradi4g43370	1.82615	Phosphoglycerate mutase family protein
Bradi4g10663	1.8254	Not assigned
Bradi1g14800	1.82533	Not assigned
Bradi5g16120	1.82452	don-glucosyltransferase 1
Bradi4g31600	1.8242	Not assigned
Bradi5g26567	1.82179	Not assigned
Bradi3g47930	1.82104	nucleotide binding protein 35
Bradi1g14425	1.82088	RING/U-box superfamily protein
Bradi1g17160	1.82005	poly(A) polymerase 3
Bradi4g32830	1.81942	wall associated kinase 5
Bradi3g35746	1.81934	Protein of unknown function (DUF1262)
Bradi2g17520	1.81919	Protein kinase superfamily protein
Bradi1g68210	1.81916	Senescence/dehydration-associated protein-related
Bradi3g52427	1.81914	peptide transporter 2
Bradi3g14140	1.8188	lysine histidine transporter 1
Bradi1g27930	1.81682	F-box family protein
Bradi2g01937	1.81676	cysteine-rich RLK (RECEPTOR-like protein kinase) 41
Bradi2g60926	1.81552	uridine 5\'-monophosphate synthase / UMP synthase (PYRE-F) (UMPS)
Bradi1g14900	1.81503	cytochrome P450, family 81, subfamily D, polypeptide 5
Bradi1g69710	1.81388	Major facilitator superfamily protein
Bradi2g60765	1.81315	glutathione S-transferase TAU 8
Bradi3g49180	1.81271	myb domain protein 15
Bradi3g43760	1.81063	SKP1-like 4
Bradi3g22430	1.80987	Co-chaperone GrpE family protein
Bradi5g22400	1.80758	BTB-POZ and MATH domain 2
Bradi1g32460	1.80722	polyubiquitin 10
Bradi3g01690	1.80531	Protein kinase superfamily protein
Bradi1g31020	1.80527	NAD(P)-binding Rossmann-fold superfamily protein
Bradi1g41740	1.80069	Tyrosine transaminase family protein
Bradi2g49945	1.8006	Protein kinase superfamily protein
Bradi4g42030	1.79881	NDR1/HIN1-like 3
Bradi2g40590	1.79853	Peroxidase superfamily protein
Bradi5g10107	1.79714	Integrase-type DNA-binding superfamily protein
Bradi5g19100	1.79701	1-aminocyclopropane-1-carboxylic acid (acc) synthase 6
Bradi2g00310	1.79669	PLAC8 family protein
Bradi5g03110	1.79644	NB-ARC domain-containing disease resistance protein
Bradi2g31950	1.79494	Pollen Ole e 1 allergen and extensin family protein
Bradi4g28367	1.79413	Leucine-rich repeat transmembrane protein kinase
Bradi3g45990	1.79351	Not assigned
Bradi2g31270	1.7927	chaperone protein dnaJ-related
Bradi4g15080	1.79217	Not assigned
Bradi1g17840	1.79211	Peroxidase superfamily protein
Bradi3g33957	1.7919	NAC domain containing protein 71
Bradi2g56900	1.79056	DNA repair metallo-beta-lactamase family protein
Bradi4g19060	1.79051	WRKY DNA-binding protein 75
Bradi3g24740	1.78901	Polynucleotidyl transferase, ribonuclease H-like superfamily protein
Bradi3g48140	1.78534	nicotinamidase 1
Bradi3g22880	1.78454	MATE efflux family protein
Bradi1g22920	1.78453	LOB domain-containing protein 39
Bradi1g33860	1.78135	P-loop containing nucleoside triphosphate hydrolases superfamily protein
Bradi1g09177	1.77941	basic helix-loop-helix (bHLH) DNA-binding superfamily protein
Bradi1g28031	1.77811	Not assigned
Bradi2g46060	1.77683	RAB GTPase homolog A1F
Bradi1g09777	1.77258	Not assigned
Bradi1g25497	1.77106	cysteine-rich RLK (RECEPTOR-like protein kinase) 8
Bradi3g14040	1.76871	glyceraldehyde-3-phosphate dehydrogenase C subunit 1
Bradi5g19480	1.76547	Concanavalin A-like lectin protein kinase family protein
Bradi2g10530	1.76489	Pyruvate kinase family protein
Bradi2g60680	1.76107	EF hand calcium-binding protein family
Bradi1g66860	1.76041	Protein of unknown function (DUF668)
Bradi1g48641	1.75864	Not assigned
Bradi4g21990	1.75737	cysteine-rich RLK (RECEPTOR-like protein kinase) 29
Bradi4g29840	1.75547	plant UBX domain-containing protein 2
Bradi3g17759	1.75468	Not assigned
Bradi4g32570	1.75461	GRAM domain family protein
Bradi5g16510	1.75213	fatty acid desaturase family protein
Bradi3g32560	1.7519	transmembrane protein G1P-related 1
Bradi1g58120	1.75186	lectin protein kinase family protein
Bradi4g33168	1.75152	Domain of unknown function (DUF2431)
Bradi1g72610	1.75046	jasmonate-zim-domain protein 11
Bradi1g13350	1.75034	membrin 11
Bradi5g16340	1.7491	Cox19-like CHCH family protein
Bradi5g25440	1.74755	Heavy metal transport/detoxification superfamily protein
Bradi2g14132	1.74503	Zinc finger C-x8-C-x5-C-x3-H type family protein
Bradi3g28875	1.74244	TRAF-like family protein
Bradi1g65841	1.74183	Not assigned
Bradi3g19940	1.74162	Not assigned
Bradi5g06390	1.74038	FKBP-type peptidyl-prolyl cis-trans isomerase family protein
Bradi1g66880	1.74028	Predicted AT-hook DNA-binding family protein
Bradi5g12530	1.73994	prohibitin 3
Bradi2g10942	1.73532	RING/FYVE/PHD zinc finger superfamily protein
Bradi1g51740	1.73462	RNA-binding (RRM/RBD/RNP motifs) family protein
Bradi1g48697	1.73376	multidrug resistance-associated protein 14
Bradi3g27381	1.73268	SKP1-like 11
Bradi5g19160	1.73221	Mechanosensitive ion channel protein
Bradi1g05890	1.72975	S-locus lectin protein kinase family protein
Bradi1g32700	1.72969	polyubiquitin 10
Bradi4g44540	1.72902	AMP-dependent synthetase and ligase family protein
Bradi2g56662	1.72837	RNA-binding (RRM/RBD/RNP motifs) family protein
Bradi2g24130	1.72782	Integral membrane Yip1 family protein
Bradi5g25941	1.72685	Not assigned
Bradi5g16100	1.72678	UDP-glucosyl transferase 73D1
Bradi5g26610	1.72591	Late embryogenesis abundant (LEA) hydroxyproline-rich glycoprotein family
Bradi3g16480	1.7236	NAC 014
Bradi3g35300	1.72285	GDSL-like Lipase/Acylhydrolase superfamily protein
Bradi2g33123	1.7226	Not assigned
Bradi3g01850	1.72174	ACT-like protein tyrosine kinase family protein
Bradi2g43140	1.72078	MAP kinase kinase 9
Bradi4g42587	1.7207	late embryogenesis abundant protein-related / LEA protein-related
Bradi2g58270	1.72025	dicer-like 3
Bradi4g28292	1.71885	Concanavalin A-like lectin protein kinase family protein
Bradi2g39760	1.71839	Ras-related small GTP-binding family protein
Bradi1g07936	1.71759	basic helix-loop-helix (bHLH) DNA-binding superfamily protein
Bradi3g30158	1.71512	CLAVATA3/ESR-RELATED 14
Bradi2g24260	1.7127	Proteinase inhibitor, propeptide
Bradi1g53540	1.71232	UDP-Glycosyltransferase superfamily protein
Bradi4g36660	1.71174	Protein of unknown function (DUF1279)
Bradi3g28690	1.71164	polyubiquitin 10
Bradi4g10550	1.71141	cysteine-rich RLK (RECEPTOR-like protein kinase) 19
Bradi2g51540	1.71072	Mannose-binding lectin superfamily protein
Bradi3g21480	1.70926	homeobox from Arabidopsis thaliana
Bradi2g58980	1.70867	dynamin-related protein 3A
Bradi1g72590	1.70751	jasmonate-zim-domain protein 1
Bradi3g14710	1.70524	terpene synthase 02
Bradi2g61524	1.7029	senescence associated gene 18
Bradi1g63480	1.70259	calmodulin like 42
Bradi4g00218	1.70256	Not assigned
Bradi1g49805	1.70234	Not assigned
Bradi2g41670	1.70105	basic helix-loop-helix (bHLH) DNA-binding family protein
Bradi1g35040	1.70003	Protein of unknown function (DUF1640)
Bradi1g68085	1.70001	Not assigned
Bradi2g59920	1.69511	soybean gene regulated by cold-2
Bradi2g08330	1.69457	DNAJ heat shock family protein
Bradi2g49100	1.69383	UDP-glucosyl transferase 88A1
Bradi1g12377	1.69375	cysteine-rich RLK (RECEPTOR-like protein kinase) 10
Bradi1g64610	1.69194	Adenine nucleotide alpha hydrolases-like superfamily protein
Bradi5g08970	1.69187	Protein of unknown function (DUF677)
Bradi4g40470	1.69138	Concanavalin A-like lectin protein kinase family protein
Bradi2g50910	1.6898	Not assigned
Bradi3g14120	1.68796	glyceraldehyde-3-phosphate dehydrogenase C subunit 1
Bradi2g26620	1.68574	Not assigned
Bradi2g10110	1.68349	pleiotropic drug resistance 12
Bradi5g07780	1.68344	Not assigned
Bradi1g63685	1.68086	Not assigned
Bradi3g38630	1.68078	Myosin heavy chain-related protein
Bradi2g10294	1.67996	cytochrome P450, family 71, subfamily A, polypeptide 22
Bradi4g09210	1.67993	RHOMBOID-like 1
Bradi1g47600	1.67967	Major facilitator superfamily protein
Bradi3g33416	1.67936	Not assigned
Bradi4g14920	1.67906	pathogenesis-related 4
Bradi2g26780	1.67884	Tetratricopeptide repeat (TPR)-like superfamily protein
Bradi2g47200	1.67878	lipid phosphate phosphatase 2
Bradi4g01140	1.67803	GATA transcription factor 2
Bradi2g01104	1.67742	Not assigned
Bradi3g15210	1.67723	RmlC-like cupins superfamily protein
Bradi4g33870	1.67615	Zinc finger C-x8-C-x5-C-x3-H type family protein
Bradi2g27040	1.67552	FAR1-related sequence 6
Bradi3g52720	1.67289	Not assigned
Bradi2g09060	1.67222	alpha/beta-Hydrolases superfamily protein
Bradi2g22670	1.67054	ammonium transporter 2
Bradi2g12910	1.6705	cysteine-rich RLK (RECEPTOR-like protein kinase) 25
Bradi3g37317	1.67044	Not assigned
Bradi1g63140	1.67032	Reticulon family protein
Bradi5g01167	1.67031	NB-ARC domain-containing disease resistance protein
Bradi1g04150	1.66994	NAC domain containing protein 102
Bradi5g03390	1.66884	Uridine diphosphate glycosyltransferase 74E2
Bradi5g26740	1.66832	AMP-dependent synthetase and ligase family protein
Bradi2g44090	1.66584	WRKY DNA-binding protein 28
Bradi2g57100	1.66557	NAC (No Apical Meristem) domain transcriptional regulator superfamily protein
Bradi2g51734	1.66485	Not assigned
Bradi4g16426	1.66296	Not assigned
Bradi2g21186	1.66296	Not assigned
Bradi3g21310	1.66235	MIRO-related GTP-ase 1
Bradi4g23190	1.66182	Target of Myb protein 1
Bradi3g35840	1.65819	cytochrome P450, family 87, subfamily A, polypeptide 2
Bradi3g20940	1.65426	Cyclophilin-like peptidyl-prolyl cis-trans isomerase family protein
Bradi5g23400	1.65316	HXXXD-type acyl-transferase family protein
Bradi1g47270	1.65264	Low temperature and salt responsive protein family
Bradi1g57570	1.65214	RNA-binding (RRM/RBD/RNP motifs) family protein
Bradi3g18607	1.65094	Xyloglucan endotransglucosylase/hydrolase family protein
Bradi3g60540	1.6504	Pentatricopeptide repeat (PPR) superfamily protein
Bradi1g43931	1.64779	Not assigned
Bradi4g39876	1.64451	Not assigned
Bradi1g35930	1.64054	Nse4, component of Smc5/6 DNA repair complex
Bradi3g55090	1.64005	PPPDE putative thiol peptidase family protein
Bradi2g51400	1.63897	Signal recognition particle, SRP54 subunit protein
Bradi2g33682	1.63825	heat shock protein 91
Bradi2g12130	1.63796	Protein kinase superfamily protein
Bradi3g56460	1.63778	Sucrase/ferredoxin-like family protein
Bradi1g04010	1.63753	Protein of unknown function (DUF567)
Bradi4g31930	1.63688	Peptidase S24/S26A/S26B/S26C family protein
Bradi4g16420	1.63541	P-loop containing nucleoside triphosphate hydrolases superfamily protein
Bradi3g07506	1.6328	Not assigned
Bradi1g44370	1.6327	Not assigned
Bradi4g18390	1.6301	RGA-like 1
Bradi2g45910	1.62893	Not assigned
Bradi2g05145	1.62871	Not assigned
Bradi3g36030	1.62743	Ubiquitin carboxyl-terminal hydrolase-related protein
Bradi5g24880	1.62691	Heavy metal transport/detoxification superfamily protein
Bradi3g42360	1.62539	proteasome alpha subunit D2
Bradi5g17480	1.6239	ethylene responsive element binding factor 1
Bradi5g06870	1.62335	exocyst subunit exo70 family protein H7
Bradi3g15730	1.62234	HXXXD-type acyl-transferase family protein
Bradi1g64550	1.62217	basic region/leucine zipper motif 53
Bradi2g58780	1.62192	Leucine-rich repeat transmembrane protein kinase
Bradi3g48197	1.61974	NAD(P)-linked oxidoreductase superfamily protein
Bradi4g17917	1.61442	Not assigned
Bradi2g36770	1.6134	Low temperature and salt responsive protein family
Bradi5g26640	1.61185	ovate family protein 13
Bradi4g35780	1.61153	winged-helix DNA-binding transcription factor family protein
Bradi2g38420	1.61138	cysteine-rich RLK (RECEPTOR-like protein kinase) 42
Bradi2g53750	1.61029	Heavy metal transport/detoxification superfamily protein
Bradi1g33190	1.61025	electron transport SCO1/SenC family protein
Bradi1g14430	1.60714	RING/U-box superfamily protein
Bradi4g12120	1.60479	Not assigned
Bradi2g25450	1.60407	Glycosyltransferase family 61 protein
Bradi1g37530	1.60316	Protein phosphatase 2C family protein
Bradi4g41980	1.60305	exocyst subunit exo70 family protein A1
Bradi5g05110	1.60296	basic helix-loop-helix (bHLH) DNA-binding superfamily protein
Bradi3g59910	1.60218	RNA-dependent RNA polymerase 1
Bradi5g09757	1.60116	inflorescence deficient in abscission (IDA)-like 4
Bradi5g14320	1.60044	S-adenosyl-L-methionine-dependent methyltransferases superfamily protein
Bradi3g29722	1.59698	Plant basic secretory protein (BSP) family protein
Bradi2g58195	1.5969	Not assigned
Bradi2g15410	1.59433	Late embryogenesis abundant protein
Bradi2g39220	1.59378	zinc finger (C3HC4-type RING finger) family protein
Bradi4g33970	1.59351	Not assigned
Bradi2g55270	1.59264	WUSCHEL related homeobox 5
Bradi1g31010	1.59243	F-box and associated interaction domains-containing protein
Bradi3g52340	1.59207	Target of Myb protein 1
Bradi4g04504	1.5905	Not assigned
Bradi2g27800	1.5903	Not assigned
Bradi1g13040	1.58999	cupin family protein
Bradi3g10595	1.58997	Not assigned
Bradi3g26890	1.58839	ATPase E1-E2 type family protein / haloacid dehalogenase-like hydrolase family protein
Bradi1g30110	1.58484	Protein of unknown function (DUF668)
Bradi1g34250	1.58303	SAUR-like auxin-responsive protein family
Bradi3g45870	1.58218	P-loop containing nucleoside triphosphate hydrolases superfamily protein
Bradi5g12940	1.58204	Copper transport protein family
Bradi1g23080	1.58202	alpha/beta-Hydrolases superfamily protein
Bradi3g10090	1.58126	Not assigned
Bradi3g39392	1.5804	Not assigned
Bradi3g29338	1.58011	Not assigned
Bradi5g00961	1.58005	cytochrome P450, family 79, subfamily B, polypeptide 3
Bradi1g07225	1.57997	Not assigned
Bradi1g67040	1.57803	HSP20-like chaperones superfamily protein
Bradi4g09900	1.57647	myb domain protein 112
Bradi3g46900	1.57643	NAC domain containing protein 100
Bradi2g01950	1.57482	Mannose-6-phosphate isomerase, type I
Bradi2g51430	1.5742	Not assigned
Bradi2g05880	1.57317	Thioredoxin superfamily protein
Bradi1g70680	1.57252	Protein phosphatase 2C family protein
Bradi2g06256	1.56856	ACT-like protein tyrosine kinase family protein
Bradi3g43420	1.56531	MAC/Perforin domain-containing protein
Bradi1g42990	1.56485	Transmembrane proteins 14C
Bradi1g25564	1.56412	cysteine-rich RLK (RECEPTOR-like protein kinase) 8
Bradi1g66142	1.5641	Not assigned
Bradi3g20020	1.56381	monogalactosyldiacylglycerol synthase 2
Bradi1g13820	1.5636	Serine protease inhibitor (SERPIN) family protein
Bradi1g75220	1.56308	Divalent ion symporter
Bradi2g41110	1.56209	cytochrome P450, family 72, subfamily A, polypeptide 15
Bradi1g25600	1.5603	cysteine-rich RLK (RECEPTOR-like protein kinase) 10
Bradi2g50145	1.5594	Protein of unknown function (DUF1421)
Bradi5g05430	1.55892	Aldolase-type TIM barrel family protein
Bradi3g60837	1.55867	Ubiquitin-conjugating enzyme/RWD-like protein
Bradi3g03070	1.5555	Protein of unknown function (DUF1645)
Bradi2g38254	1.55338	Not assigned
Bradi1g77040	1.55263	2-oxoglutarate (2OG) and Fe(II)-dependent oxygenase superfamily protein
Bradi2g24020	1.55171	histone deacetylase 8
Bradi4g18325	1.55165	Not assigned
Bradi3g55590	1.55016	Zim17-type zinc finger protein
Bradi2g11240	1.54936	squamosa promoter binding protein-like 1
Bradi1g65810	1.54885	mitogen-activated protein kinase 3
Bradi3g16060	1.54863	Ankyrin repeat family protein
Bradi3g55740	1.54824	F-box/RNI-like superfamily protein
Bradi1g44640	1.54693	Not assigned
Bradi5g17087	1.54552	COBRA-like protein 1 precursor
Bradi3g06050	1.54538	chorismate mutase 2
Bradi4g24457	1.54369	Leucine-rich repeat protein kinase family protein
Bradi1g23746	1.5433	Not assigned
Bradi4g00770	1.5422	GNS1/SUR4 membrane protein family
Bradi2g24240	1.54022	Protein of unknown function (DUF1218)
Bradi2g42023	1.53867	WRKY DNA-binding protein 50
Bradi1g56695	1.53809	LRR and NB-ARC domains-containing disease resistance protein
Bradi3g02067	1.5376	Not assigned
Bradi2g46400	1.53736	Pectin lyase-like superfamily protein
Bradi1g74040	1.53662	Tetraspanin family protein
Bradi4g35720	1.53534	Ubiquitin-like superfamily protein
Bradi1g32630	1.53526	Protein kinase superfamily protein
Bradi2g18851	1.53355	LRR and NB-ARC domains-containing disease resistance protein
Bradi2g03265	1.53256	Not assigned
Bradi2g51770	1.53159	secretory carrier 3
Bradi3g50700	1.53073	Not assigned
Bradi3g07770	1.52883	UDP-glucosyl transferase 73D1
Bradi4g04491	1.52789	serine carboxypeptidase-like 3
Bradi3g59726	1.52714	P-loop containing nucleoside triphosphate hydrolases superfamily protein
Bradi2g31130	1.52668	Arabidopsis Inositol phosphorylceramide synthase 1
Bradi1g74590	1.52611	phosphoserine aminotransferase
Bradi3g42380	1.52596	THAUMATIN-LIKE PROTEIN 1
Bradi1g58704	1.52571	F-box and associated interaction domains-containing protein
Bradi4g10680	1.5218	Not assigned
Bradi2g27700	1.52134	thiamin pyrophosphokinase1
Bradi4g17217	1.52052	nudix hydrolase homolog 12
Bradi1g46470	1.51901	Chalcone-flavanone isomerase family protein
Bradi1g49520	1.51894	Not assigned
Bradi2g50750	1.51812	plasmodesmata callose-binding protein 3
Bradi3g31410	1.51799	trehalase 1
Bradi3g18370	1.51638	BTB-POZ and MATH domain 2
Bradi2g40880	1.51376	Ribonuclease P protein subunit P38-related
Bradi2g05720	1.51306	phosphofructokinase 3
Bradi3g29287	1.51272	dicer-like 3
Bradi3g10710	1.50912	Not assigned
Bradi1g14700	1.50908	NAD(P)-linked oxidoreductase superfamily protein
Bradi1g45338	1.50895	Mitochondrial transcription termination factor family protein
Bradi2g25080	1.50806	Not assigned
Bradi3g35240	1.50783	Cysteine/Histidine-rich C1 domain family protein
Bradi4g40550	1.50752	RNApolymerase 14 kDa subunit
Bradi3g58080	1.5068	PLAC8 family protein
Bradi3g40520	1.50594	pumilio 5
Bradi2g18980	1.5056	winged-helix DNA-binding transcription factor family protein
Bradi4g27950	1.50532	Not assigned
Bradi4g30860	1.50527	glutamate receptor 2.8
Bradi5g18420	1.50408	Protein kinase superfamily protein
Bradi1g03760	1.50395	actin depolymerizing factor 3
Bradi1g45370	1.50305	glutaredoxin-related
Bradi2g18790	1.50261	NADH-ubiquinone oxidoreductase 20 kDa subunit, mitochondrial
Bradi3g52900	1.50135	Adenine nucleotide alpha hydrolases-like superfamily protein
Bradi1g69910	1.4992	golgi nucleotide sugar transporter 3
Bradi2g60357	1.49874	BRCT domain-containing DNA repair protein
Bradi1g21950	1.49695	Not assigned
Bradi5g19471	1.49481	Not assigned
Bradi1g12675	1.49415	Not assigned
Bradi3g25910	1.49311	phosphofructokinase 5
Bradi1g00460	1.49242	pleiotropic drug resistance 11
Bradi2g59890	1.49211	F-box family protein
Bradi5g11090	1.4915	Plant invertase/pectin methylesterase inhibitor superfamily protein
Bradi2g31957	1.49057	SLAC1 homologue 3
Bradi4g38302	1.49048	ABC transporter family protein
Bradi1g59800	1.48965	Not assigned
Bradi4g39440	1.48933	Not assigned
Bradi1g54977	1.48869	Argonaute family protein
Bradi2g01060	1.48674	Not assigned
Bradi1g03620	1.48648	SCARECROW-like 14
Bradi2g59630	1.48589	Not assigned
Bradi2g07790	1.48467	casein kinase I-like 3
Bradi3g14150	1.48455	lysine histidine transporter 1
Bradi4g43050	1.4845	Ankyrin repeat family protein
Bradi5g03133	1.48168	Not assigned
Bradi3g05220	1.48065	phosphoglycerate kinase
Bradi2g42637	1.48019	F-box/RNI-like/FBD-like domains-containing protein
Bradi1g34310	1.47977	Not assigned
Bradi2g61190	1.47856	CRT (chloroquine-resistance transporter)-like transporter 3
Bradi2g34120	1.47839	Not assigned
Bradi3g39620	1.47819	HEAT SHOCK PROTEIN 81.4
Bradi2g33360	1.47714	DERLIN-1
Bradi5g04730	1.47647	Not assigned
Bradi3g41900	1.47633	Not assigned
Bradi1g45653	1.47559	Not assigned
Bradi3g59760	1.47443	glucosyl transferase family 8
Bradi1g06900	1.47419	Calmodulin-binding protein
Bradi2g22770	1.4741	Haloacid dehalogenase-like hydrolase (HAD) superfamily protein
Bradi3g12242	1.47378	Not assigned
Bradi2g61090	1.47348	NADPH:quinone oxidoreductase
Bradi4g03220	1.47151	Protein kinase superfamily protein
Bradi5g19980	1.47064	PLATZ transcription factor family protein
Bradi1g66990	1.47047	Mitochondrial substrate carrier family protein
Bradi1g05210	1.46967	geranyl diphosphate synthase 1
Bradi2g51240	1.46873	Not assigned
Bradi3g15550	1.46489	DNA repair and meiosis protein (Mre11)
Bradi2g08717	1.46344	serine-type endopeptidase inhibitors
Bradi4g27490	1.46268	ferrochelatase 1
Bradi2g24810	1.46261	Not assigned
Bradi5g16150	1.46164	wall associated kinase 3
Bradi4g09340	1.46164	SNF7 family protein
Bradi2g15877	1.46089	WRKY family transcription factor
Bradi1g53700	1.46048	aromatic and neutral transporter 1
Bradi2g44205	1.46041	Not assigned
Bradi1g08301	1.46024	Mitochondrial substrate carrier family protein
Bradi3g04754	1.46021	cytochrome-c oxidases;electron carriers
Bradi5g12960	1.45954	Heavy metal transport/detoxification superfamily protein
Bradi3g29880	1.4595	Endosomal targeting BRO1-like domain-containing protein
Bradi3g08020	1.45787	ABC2 homolog 7
Bradi2g57336	1.45619	SAP domain-containing protein
Bradi3g00681	1.456	Ubiquitin-like superfamily protein
Bradi4g04077	1.45594	Leucine-rich repeat transmembrane protein kinase protein
Bradi1g64140	1.45426	myb domain protein 112
Bradi1g17070	1.45408	lon protease 1
Bradi1g46020	1.45392	fucosyltransferase 1
Bradi2g04010	1.45324	zinc finger (C3HC4-type RING finger) family protein
Bradi2g56660	1.45119	Galactose-binding protein
Bradi2g38163	1.45012	Not assigned
Bradi3g17357	1.44963	RNI-like superfamily protein
Bradi3g32670	1.44884	Not assigned
Bradi1g03675	1.44881	Not assigned
Bradi1g44570	1.44772	Not assigned
Bradi5g14650	1.44714	Peroxidase superfamily protein
Bradi1g06300	1.44553	calmodulin-domain protein kinase cdpk isoform 2
Bradi2g47037	1.4454	Protein kinase superfamily protein
Bradi2g08707	1.44526	pathogenesis-related family protein
Bradi2g08983	1.44266	NOP56-like pre RNA processing ribonucleoprotein
Bradi1g60817	1.44249	Calmodulin-binding transcription activator protein with CG-1 and Ankyrin domains
Bradi2g20687	1.43984	receptor kinase 3
Bradi2g07480	1.43878	Late embryogenesis abundant protein
Bradi3g42410	1.43787	RING/U-box superfamily protein
Bradi2g55960	1.43736	UDP-Glycosyltransferase superfamily protein
Bradi4g10987	1.43708	Leucine-rich repeat protein kinase family protein
Bradi5g18000	1.43615	glutathione peroxidase 6
Bradi1g25517	1.4355	O-Glycosyl hydrolases family 17 protein
Bradi4g31100	1.43477	SAUR-like auxin-responsive protein family
Bradi1g62600	1.43476	Not assigned
Bradi5g19380	1.43435	Homeodomain-like superfamily protein
Bradi1g71530	1.43363	AGD2-like defense response protein 1
Bradi1g76207	1.43287	NAC domain containing protein 36
Bradi3g50166	1.43094	salt tolerance homolog2
Bradi3g51397	1.42928	U-box domain-containing protein kinase family protein
Bradi5g08857	1.42855	Not assigned
Bradi3g14990	1.42835	Not assigned
Bradi1g26260	1.42637	Protein of unknown function, DUF584
Bradi4g02925	1.42578	Transducin/WD40 repeat-like superfamily protein
Bradi1g53770	1.42546	NAC domain containing protein 102
Bradi3g21705	1.42524	Not assigned
Bradi3g56861	1.42519	Not assigned
Bradi3g18280	1.42504	26S proteasome regulatory complex, non-ATPase subcomplex, Rpn2/Psmd1 subunit
Bradi4g44530	1.42444	Peroxidase superfamily protein
Bradi1g70350	1.42377	Plant calmodulin-binding protein-related
Bradi2g13600	1.4235	Glycosyltransferase family 61 protein
Bradi2g25470	1.42317	carboxyesterase 17
Bradi3g03040	1.42287	proteasome alpha subunit F1
Bradi2g09900	1.42226	Phenazine biosynthesis PhzC/PhzF protein
Bradi2g22660	1.42188	PEBP (phosphatidylethanolamine-binding protein) family protein
Bradi1g21620	1.42176	ARM repeat superfamily protein
Bradi1g20930	1.42173	Disease resistance-responsive (dirigent-like protein) family protein
Bradi2g58130	1.42152	relative of early flowering 6
Bradi5g25720	1.42149	adenosine kinase
Bradi4g43270	1.42032	NC domain-containing protein-related
Bradi4g31430	1.42006	Protein kinase superfamily protein
Bradi5g16310	1.41992	GRAM domain-containing protein / ABA-responsive protein-related
Bradi3g45245	1.41927	Not assigned
Bradi4g40905	1.4176	proliferating cellular nuclear antigen 1
Bradi2g12380	1.41632	evolutionarily conserved C-terminal region 7
Bradi1g24390	1.41613	Not assigned
Bradi5g08520	1.416	high affinity K+ transporter 5
Bradi5g13953	1.41566	Not assigned
Bradi1g28820	1.41561	XB3 ortholog 5 in Arabidopsis thaliana
Bradi4g06650	1.41546	Peroxisomal membrane 22 kDa (Mpv17/PMP22) family protein
Bradi4g38290	1.41537	cytochrome P450, family 71, subfamily B, polypeptide 2
Bradi5g25570	1.41528	ethylene response factor 7
Bradi1g64920	1.41489	PYR1-like 6
Bradi3g53490	1.41489	Not assigned
Bradi1g12397	1.41386	cysteine-rich RLK (RECEPTOR-like protein kinase) 25
Bradi1g16760	1.41376	Nuclear transport factor 2 (NTF2) family protein
Bradi5g19210	1.41291	Protein of unknown function (DUF1191)
Bradi3g09850	1.41079	VIRB2-interacting protein 2
Bradi1g57120	1.41046	Glutaredoxin family protein
Bradi4g05400	1.41039	Protein of unknown function (DUF594)
Bradi1g48220	1.40933	20S proteasome alpha subunit C1
Bradi3g06487	1.40896	UDP-Glycosyltransferase superfamily protein
Bradi4g10500	1.4065	CRINKLY4 related 3
Bradi2g05660	1.40601	N-terminal nucleophile aminohydrolases (Ntn hydrolases) superfamily protein
Bradi5g22270	1.40593	F-box family protein
Bradi3g32047	1.40589	Alpha/beta hydrolase related protein
Bradi5g20847	1.40541	Homeodomain-like superfamily protein
Bradi2g37570	1.40449	endomembrane-type CA-ATPase 4
Bradi1g08270	1.40384	Haloacid dehalogenase-like hydrolase (HAD) superfamily protein
Bradi2g46320	1.40365	sequence-specific DNA binding transcription factors
Bradi1g55067	1.40312	Not assigned
Bradi1g65540	1.40254	glutamine-dependent asparagine synthase 1
Bradi1g09420	1.4012	FH interacting protein 1
Bradi4g30850	1.40072	glutamate receptor 2.7
Bradi1g63560	1.39997	glycosyl hydrolase 9A1
Bradi2g25030	1.39918	cytochrome c-2
Bradi1g19860	1.39899	chaperonin 10
Bradi1g19702	1.39898	Basic-leucine zipper (bZIP) transcription factor family protein
Bradi1g39927	1.39652	AGAMOUS-like 23
Bradi2g53411	1.39632	Not assigned
Bradi4g34400	1.39586	Oxidoreductase, zinc-binding dehydrogenase family protein
Bradi2g60490	1.39506	Glycosyl hydrolase superfamily protein
Bradi2g51870	1.39478	diacylglycerol kinase 5
Bradi1g55100	1.39296	thioredoxin H-type 1
Bradi1g36325	1.39285	Not assigned
Bradi5g15631	1.3921	RNAligase
Bradi1g34830	1.39169	Uncharacterised protein family (UPF0114)
Bradi1g42640	1.39161	Mitochondrial glycoprotein family protein
Bradi1g43140	1.39101	Got1/Sft2-like vescicle transport protein family
Bradi1g55600	1.38776	Chlorophyll A-B binding family protein
Bradi5g19330	1.38727	oxidative stress 3
Bradi3g34890	1.38716	pleiotropic drug resistance 12
Bradi2g27280	1.3853	Not assigned
Bradi5g02360	1.38507	NB-ARC domain-containing disease resistance protein
Bradi2g01106	1.38474	Not assigned
Bradi4g29080	1.38439	VQ motif-containing protein
Bradi5g25970	1.38395	Cytokine-induced anti-apoptosis inhibitor 1, Fe-S biogenesis
Bradi4g22005	1.38273	Not assigned
Bradi4g08640	1.38262	Not assigned
Bradi1g71920	1.38219	Not assigned
Bradi1g49497	1.38166	SEUSS-like 3
Bradi1g30440	1.38107	proteasome beta subunit C1
Bradi2g34495	1.38083	UDP-Glycosyltransferase superfamily protein
Bradi2g06760	1.38054	translocase 11
Bradi4g43211	1.38049	Not assigned
Bradi1g02390	1.38003	RING/U-box protein with domain of unknown function (DUF 1232)
Bradi1g16630	1.37967	Protein phosphatase 2C family protein
Bradi1g33200	1.37783	Bifunctional inhibitor/lipid-transfer protein/seed storage 2S albumin superfamily protein
Bradi3g30181	1.37781	Not assigned
Bradi2g11990	1.37719	SERINE-ARGININE PROTEIN 30
Bradi1g47310	1.37613	actin binding
Bradi3g06770	1.37605	Protein kinase superfamily protein
Bradi1g10840	1.37553	UDP-Glycosyltransferase superfamily protein
Bradi2g59370	1.37549	Aldolase-type TIM barrel family protein
Bradi4g09235	1.37533	GRAS family transcription factor
Bradi3g38747	1.37529	methyl-CPG-binding domain 8
Bradi1g61350	1.37507	SNARE associated Golgi protein family
Bradi2g55297	1.37406	Tetratricopeptide repeat (TPR)-like superfamily protein
Bradi2g25613	1.37219	Uncharacterised protein family SERF
Bradi3g51630	1.36989	C-repeat/DRE binding factor 2
Bradi5g13400	1.36884	ubiquitin-associated (UBA)/TS-N domain-containing protein / octicosapeptide/Phox/Bemp1 (PB1) domain-containing protein
Bradi2g22420	1.36872	ENTH/VHS/GAT family protein
Bradi2g37675	1.36796	Not assigned
Bradi3g28070	1.36725	heat shock protein 60
Bradi5g27410	1.36612	Not assigned
Bradi4g02480	1.36572	calmodulin-like 11
Bradi4g08395	1.365	Not assigned
Bradi2g40870	1.36488	DCD (Development and Cell Death) domain protein
Bradi1g25737	1.36402	cysteine-rich RLK (RECEPTOR-like protein kinase) 23
Bradi2g31080	1.36391	Not assigned
Bradi1g66893	1.36356	Not assigned
Bradi1g63020	1.36233	FUMARASE 2
Bradi1g46700	1.36066	LJRHL1-like 1
Bradi4g05210	1.36054	Adenine nucleotide alpha hydrolases-like superfamily protein
Bradi2g20127	1.35982	Not assigned
Bradi4g38960	1.35881	ABC transporter family protein
Bradi4g34240	1.3582	Not assigned
Bradi1g20520	1.35655	ribonuclease 1
Bradi1g39238	1.35473	Not assigned
Bradi1g64910	1.35456	PYR1-like 6
Bradi2g01290	1.35151	RING/U-box superfamily protein
Bradi3g03120	1.35061	Glycosyltransferase family 61 protein
Bradi3g21610	1.34974	Not assigned
Bradi2g18780	1.34912	Mitochondrial ATP synthase subunit G protein
Bradi5g01936	1.34868	LRR and NB-ARC domains-containing disease resistance protein
Bradi3g57010	1.34681	plantacyanin
Bradi3g57450	1.34614	mitochondrial HSO70 2
Bradi3g14620	1.34609	Protein kinase superfamily protein
Bradi2g01301	1.34606	Not assigned
Bradi2g00803	1.346	copper ion binding
Bradi3g49220	1.3438	phosphoenolpyruvate carboxylase kinase 1
Bradi3g46450	1.34378	alpha/beta-Hydrolases superfamily protein
Bradi5g20107	1.34371	NDR1/HIN1-like 8
Bradi1g77420	1.34241	F-box family protein
Bradi1g07650	1.34224	mitogen-activated protein kinase kinase kinase 5
Bradi5g24660	1.34059	Adenine nucleotide alpha hydrolases-like superfamily protein
Bradi1g21030	1.34048	dicer-like 2
Bradi5g21290	1.33947	Not assigned
Bradi5g11020	1.33939	Protein of unknown function (DUF567)
Bradi3g31637	1.33917	phospholipase D beta 1
Bradi5g10670	1.33851	mitogen-activated protein kinase kinase kinase 3
Bradi1g71600	1.33791	PAM domain (PCI/PINT associated module) protein
Bradi3g47180	1.33722	Copper transport protein family
Bradi4g23070	1.33671	Serine protease inhibitor (SERPIN) family protein
Bradi1g14740	1.33608	Serine protease inhibitor (SERPIN) family protein
Bradi4g04830	1.335	secretion-associated RAS super family 2
Bradi4g22230	1.33407	Pyruvate kinase family protein
Bradi4g40170	1.33377	glutathione S-transferase (class zeta) 2
Bradi2g24310	1.33056	Not assigned
Bradi1g24450	1.32773	NAD(P)-binding Rossmann-fold superfamily protein
Bradi3g53480	1.32613	Not assigned
Bradi2g05740	1.32591	myb domain protein 37
Bradi2g23931	1.32565	ferredoxin 3
Bradi3g51490	1.32545	transcription factor-related
Bradi4g26450	1.32533	S-locus lectin protein kinase family protein
Bradi2g01530	1.32411	FAD/NAD(P)-binding oxidoreductase
Bradi4g23300	1.32397	Thioredoxin superfamily protein
Bradi3g10370	1.32384	NB-ARC domain-containing disease resistance protein
Bradi1g49172	1.32277	Not assigned
Bradi4g40250	1.32208	light-regulated zinc finger protein 1
Bradi1g48705	1.32187	multidrug resistance-associated protein 14
Bradi4g07854	1.32099	Class II aaRS and biotin synthetases superfamily protein
Bradi1g66687	1.32004	Oxysterol-binding family protein
Bradi2g61220	1.31985	ARM repeat superfamily protein
Bradi3g50660	1.31648	N-acetyl-l-glutamate kinase
Bradi1g49350	1.31605	HXXXD-type acyl-transferase family protein
Bradi4g09230	1.31584	O-Glycosyl hydrolases family 17 protein
Bradi3g07270	1.31437	Transcription initiation factor TFIID subunit A
Bradi2g60750	1.31264	scarecrow-like 3
Bradi3g31100	1.31169	methionine--tRNA ligase, putative / methionyl-tRNA synthetase, putative / MetRS, putative
Bradi3g16080	1.31152	Ankyrin repeat family protein
Bradi4g17304	1.31096	Not assigned
Bradi4g02060	1.30829	NAC domain containing protein 1
Bradi1g27947	1.30801	Not assigned
Bradi3g01477	1.30741	Heat shock protein 70 (Hsp 70) family protein
Bradi4g05500	1.30695	ralf-like 33
Bradi4g12990	1.30614	Leucine-rich repeat protein kinase family protein
Bradi1g07660	1.30369	C2H2 and C2HC zinc fingers superfamily protein
Bradi2g14500	1.30284	alpha/beta-Hydrolases superfamily protein
Bradi4g31890	1.3018	Galactosyltransferase family protein
Bradi3g35280	1.30131	LOB domain-containing protein 22
Bradi2g09427	1.30117	NB-ARC domain-containing disease resistance protein
Bradi2g15720	1.30023	3-ketoacyl-CoA synthase 11
Bradi5g08645	1.2985	Not assigned
Bradi2g05050	1.29776	indole-3-acetate beta-D-glucosyltransferase
Bradi4g00900	1.29767	Leucine-rich receptor-like protein kinase family protein
Bradi4g18369	1.29637	Not assigned
Bradi4g10290	1.29418	PLAC8 family protein
Bradi2g13110	1.29402	Glutathione S-transferase family protein
Bradi1g22551	1.29091	Not assigned
Bradi2g62490	1.28868	Domain of unknown function (DUF966)
Bradi4g43175	1.28854	Not assigned
Bradi4g41810	1.28791	Putative endonuclease or glycosyl hydrolase
Bradi2g18095	1.28775	Late embryogenesis abundant protein (LEA) family protein
Bradi3g45070	1.28772	arginine/serine-rich zinc knuckle-containing protein 33
Bradi1g09487	1.28756	Serine protease inhibitor, potato inhibitor I-type family protein
Bradi3g09120	1.28735	Peroxidase superfamily protein
Bradi1g62652	1.28731	flowering promoting factor 1
Bradi1g23192	1.28725	Not assigned
Bradi3g57100	1.28705	Mono-/di-acylglycerol lipase, N-terminal;Lipase, class 3
Bradi4g17447	1.28674	Not assigned
Bradi3g39240	1.28635	cytochrome c oxidase 15
Bradi5g13500	1.28626	eukaryotic translation initiation factor 4B1
Bradi5g26680	1.28607	Cysteine proteinases superfamily protein
Bradi1g61036	1.28547	Not assigned
Bradi2g47440	1.28503	Not assigned
Bradi2g24030	1.28388	NC domain-containing protein-related
Bradi3g52102	1.28323	Not assigned
Bradi5g26320	1.28286	Aluminium induced protein with YGL and LRDR motifs
Bradi2g52987	1.28232	serine protease inhibitor, Kazal-type family protein
Bradi1g22020	1.28203	translocase inner membrane subunit 17-2
Bradi1g72853	1.28187	Not assigned
Bradi1g53237	1.28182	60S acidic ribosomal protein family
Bradi3g42850	1.28147	vesicle-associated membrane protein 727
Bradi1g06340	1.28094	DNAJ homologue 2
Bradi2g01146	1.28056	S-domain-2 5
Bradi3g38540	1.27903	uclacyanin 1
Bradi2g19540	1.27882	heat shock protein 101
Bradi1g69136	1.27823	Not assigned
Bradi1g32840	1.27725	early nodulin-like protein 9
Bradi1g37826	1.27694	multidrug resistance-associated protein 6
Bradi4g43290	1.27666	Calcium-binding EF-hand family protein
Bradi4g35317	1.27646	NB-ARC domain-containing disease resistance protein
Bradi2g61060	1.27563	Calcium-dependent lipid-binding (CaLB domain) family protein
Bradi3g49190	1.27522	myb domain protein 15
Bradi4g44880	1.27495	ubiquitin activating enzyme 2
Bradi4g39920	1.27474	Mannose-binding lectin superfamily protein
Bradi1g21260	1.27455	GRAM domain family protein
Bradi3g22830	1.2725	HXXXD-type acyl-transferase family protein
Bradi4g22041	1.27238	Not assigned
Bradi5g14260	1.27119	basic helix-loop-helix (bHLH) DNA-binding superfamily protein
Bradi3g19875	1.27064	Not assigned
Bradi1g59420	1.26938	sugar transporter 1
Bradi3g29730	1.26863	ubiquitin 6
Bradi5g18210	1.26699	Flavin containing amine oxidoreductase family protein
Bradi2g16530	1.26369	S-adenosyl-L-methionine-dependent methyltransferases superfamily protein
Bradi1g55080	1.26363	NB-ARC domain-containing disease resistance protein
Bradi1g61290	1.2635	Amino acid permease family protein
Bradi5g27100	1.26336	Not assigned
Bradi2g02640	1.26286	Not assigned
Bradi4g37450	1.26198	Auxin efflux carrier family protein
Bradi3g32737	1.26135	MATE efflux family protein
Bradi2g12810	1.26008	ARM repeat superfamily protein
Bradi4g00490	1.25881	Pentatricopeptide repeat (PPR) superfamily protein
Bradi2g47345	1.25809	Not assigned
Bradi1g09513	1.25793	Not assigned
Bradi2g52317	1.25785	DC1 domain-containing protein
Bradi2g42665	1.257	Not assigned
Bradi4g10207	1.25463	NB-ARC domain-containing disease resistance protein
Bradi3g19980	1.25429	Octicosapeptide/Phox/Bem1p (PB1) domain-containing protein / tetratricopeptide repeat (TPR)-containing protein
Bradi2g38737	1.25326	Tim10/DDP family zinc finger protein
Bradi1g52750	1.25277	B12D protein
Bradi1g31112	1.2522	exocyst complex component sec15A
Bradi4g36790	1.25194	Not assigned
Bradi3g07580	1.25152	HOPZ-ACTIVATED RESISTANCE 1
Bradi3g56035	1.25106	U-box domain-containing protein kinase family protein
Bradi2g19350	1.24993	oxidative stress 3
Bradi3g45660	1.24939	PAS domain-containing protein tyrosine kinase family protein
Bradi4g23360	1.2491	F-box family protein with a domain of unknown function (DUF295)
Bradi3g57680	1.24891	nitrate reductase 1
Bradi1g72850	1.24869	Cysteine proteinases superfamily protein
Bradi1g24667	1.24786	UDP-Glycosyltransferase superfamily protein
Bradi5g09290	1.24667	alpha/beta-Hydrolases superfamily protein
Bradi1g78380	1.24619	U-box domain-containing protein kinase family protein
Bradi2g61522	1.24494	senescence associated gene 18
Bradi3g29165	1.2447	Not assigned
Bradi1g00482	1.24379	Not assigned
Bradi1g23653	1.24341	Not assigned
Bradi2g00550	1.24221	Iron-sulphur cluster biosynthesis family protein
Bradi1g61973	1.24124	RNI-like superfamily protein
Bradi3g06640	1.23993	Transmembrane amino acid transporter family protein
Bradi5g21370	1.23866	VACUOLAR SORTING RECEPTOR 6
Bradi3g10697	1.23821	CLAVATA3/ESR-RELATED 13
Bradi1g47789	1.23695	2-oxoglutarate (2OG) and Fe(II)-dependent oxygenase superfamily protein
Bradi1g30960	1.23649	Endomembrane protein 70 protein family
Bradi3g16140	1.23581	DNA-binding storekeeper protein-related transcriptional regulator
Bradi4g31330	1.23559	copper transporter 5
Bradi1g33900	1.23531	HOPW1-1-interacting 2
Bradi1g06495	1.23468	Not assigned
Bradi1g43417	1.2331	Leucine-rich repeat protein kinase family protein
Bradi3g53550	1.23156	fimbrin-like protein 2
Bradi5g22426	1.23149	Not assigned
Bradi1g16750	1.23059	regulatory particle AAA-ATPase 2A
Bradi1g74810	1.22953	FAD/NAD(P)-binding oxidoreductase family protein
Bradi3g11220	1.22885	soluble N-ethylmaleimide-sensitive factor adaptor protein 33
Bradi4g44217	1.22858	NB-ARC domain-containing disease resistance protein
Bradi3g41130	1.22814	uridine kinase-like 2
Bradi1g74916	1.22542	ATPase, AAA-type, CDC48 protein
Bradi1g63422	1.22504	DNA-binding bromodomain-containing protein
Bradi1g70030	1.22483	replication protein A 1A
Bradi2g45900	1.22418	WRKY DNA-binding protein 28
Bradi1g67491	1.22401	Not assigned
Bradi2g41600	1.22304	Not assigned
Bradi2g47254	1.22271	Leucine-rich receptor-like protein kinase family protein
Bradi4g27270	1.22261	Co-chaperone GrpE family protein
Bradi4g33860	1.22243	Auxin efflux carrier family protein
Bradi3g58338	1.22237	Pentatricopeptide repeat (PPR) superfamily protein
Bradi2g24050	1.22143	plant U-box 29
Bradi3g41890	1.22141	RNA-binding protein
Bradi1g64060	1.22111	bZIP transcription factor family protein
Bradi4g24425	1.21813	hydroxycinnamoyl-CoA shikimate/quinate hydroxycinnamoyl transferase
Bradi3g03900	1.21775	ARM repeat superfamily protein
Bradi1g59226	1.21744	Calcium-dependent lipid-binding (CaLB domain) family protein
Bradi1g30690	1.21738	Not assigned
Bradi3g59713	1.21633	Not assigned
Bradi2g37990	1.21599	NB-ARC domain-containing disease resistance protein
Bradi3g60160	1.21568	lysine-ketoglutarate reductase/saccharopine dehydrogenase bifunctional enzyme
Bradi2g00390	1.21482	Not assigned
Bradi2g52330	1.21477	Translation initiation factor SUI1 family protein
Bradi4g26500	1.21339	Calcium-binding EF-hand family protein
Bradi1g01170	1.2112	WWE protein-protein interaction domain protein family
Bradi1g37370	1.20999	Not assigned
Bradi2g06670	1.20868	Arabidopsis thaliana gibberellin 2-oxidase 1
Bradi5g20990	1.20724	myosin heavy chain-related
Bradi1g66250	1.2068	Not assigned
Bradi3g48051	1.2063	wall associated kinase 3
Bradi2g01540	1.20545	Not assigned
Bradi3g38440	1.20434	phosphoenolpyruvate carboxylase-related kinase 2
Bradi4g04965	1.20416	Terpenoid cyclases/Protein prenyltransferases superfamily protein
Bradi3g58067	1.20392	fucosyltransferase 1
Bradi3g11140	1.20371	SEC14-like 3
Bradi3g55609	1.20317	Protein kinase superfamily protein
Bradi1g50490	1.20233	P-loop containing nucleoside triphosphate hydrolases superfamily protein
Bradi1g65620	1.20228	Integral membrane Yip1 family protein
Bradi2g50630	1.20197	Haloacid dehalogenase-like hydrolase (HAD) superfamily protein
Bradi3g56740	1.2013	sucrose transporter 2
Bradi1g47261	1.20116	Not assigned
Bradi2g52690	1.20006	cytochrome P450, family 94, subfamily D, polypeptide 2
Bradi5g03156	1.19872	Not assigned
Bradi4g02367	1.19865	Protein kinase superfamily protein
Bradi3g35740	1.19721	plant adhesion molecule 1
Bradi1g50170	1.19573	cellulose synthase-like D3
Bradi2g12497	1.19543	NB-ARC domain-containing disease resistance protein
Bradi3g16490	1.19522	Not assigned
Bradi1g02230	1.19486	Tetratricopeptide repeat (TPR)-like superfamily protein
Bradi2g48880	1.19455	F-box/RNI-like superfamily protein
Bradi4g00987	1.19429	Ras-related small GTP-binding family protein
Bradi5g20220	1.19389	Proteasome component (PCI) domain protein
Bradi2g07420	1.19246	Mitochondrial substrate carrier family protein
Bradi3g35377	1.19026	ABC2 homolog 6
Bradi1g77570	1.19	translocase of inner mitochondrial membrane 23
Bradi2g54320	1.18945	Lung seven transmembrane receptor family protein
Bradi1g54410	1.18818	Survival protein SurE-like phosphatase/nucleotidase
Bradi3g41440	1.18793	translocase inner membrane subunit 8
Bradi3g26697	1.18705	RNA-binding KH domain-containing protein
Bradi1g44425	1.18497	disease resistance family protein / LRR family protein
Bradi1g29110	1.18334	AT hook motif DNA-binding family protein
Bradi2g39880	1.18274	Protein of unknown function (DUF1664)
Bradi4g25136	1.18065	Not assigned
Bradi2g53235	1.18051	Pentatricopeptide repeat (PPR) superfamily protein
Bradi2g39103	1.18011	Not assigned
Bradi2g06130	1.17868	UDP-Glycosyltransferase superfamily protein
Bradi4g03757	1.17827	3-ketoacyl-CoA synthase 6
Bradi2g47550	1.17672	S-adenosyl-L-methionine-dependent methyltransferases superfamily protein
Bradi3g57013	1.17667	Not assigned
Bradi3g08120	1.17533	aminopeptidase M1
Bradi2g41570	1.17329	Calcium-binding EF hand family protein
Bradi2g02060	1.17249	Not assigned
Bradi1g72375	1.17248	Pentatricopeptide repeat (PPR) superfamily protein
Bradi1g70050	1.17215	RING/FYVE/PHD zinc finger superfamily protein
Bradi4g10520	1.17148	cysteine-rich RLK (RECEPTOR-like protein kinase) 34
Bradi1g66780	1.17121	RING-H2 finger C2A
Bradi2g38877	1.17102	Replication factor-A protein 1-related
Bradi1g25370	1.16954	GRAS family transcription factor
Bradi3g41920	1.16948	Not assigned
Bradi2g10790	1.16851	calmodulin 5
Bradi2g42190	1.16836	Putative lysine decarboxylase family protein
Bradi3g34160	1.16744	PLATZ transcription factor family protein
Bradi1g22572	1.16676	soluble N-ethylmaleimide-sensitive factor adaptor protein 33
Bradi3g13250	1.16656	Not assigned
Bradi1g25540	1.16655	cysteine-rich RLK (RECEPTOR-like protein kinase) 29
Bradi4g16960	1.16647	SBP (S-ribonuclease binding protein) family protein
Bradi5g23130	1.16611	diacylglycerol kinase 5
Bradi2g14220	1.16504	CCT motif family protein
Bradi1g45960	1.16486	carboxyesterase 13
Bradi2g50730	1.16475	exocyst subunit exo70 family protein E1
Bradi1g25530	1.16347	O-Glycosyl hydrolases family 17 protein
Bradi1g48210	1.16344	metaxin-related
Bradi4g43314	1.16247	Not assigned
Bradi3g01760	1.16096	syntaxin of plants 52
Bradi4g14247	1.16061	RING/FYVE/PHD zinc finger superfamily protein
Bradi1g05030	1.16039	vesicle-associated membrane protein 725
Bradi3g39600	1.15944	Not assigned
Bradi2g22472	1.15666	sorting nexin 2A
Bradi1g31640	1.15652	CSL zinc finger domain-containing protein
Bradi5g15220	1.15641	Glutaredoxin family protein
Bradi1g14750	1.15637	salt tolerance zinc finger
Bradi4g14015	1.15635	Not assigned
Bradi3g22820	1.15607	CYTOCHROME P450 51G1
Bradi2g43961	1.15555	Not assigned
Bradi2g22780	1.15384	Not assigned
Bradi1g21590	1.15276	Protein of unknown function (DUF1677)
Bradi5g24220	1.15264	D-3-phosphoglycerate dehydrogenase
Bradi1g64280	1.15175	Ca2+-binding protein 1
Bradi3g50110	1.15097	stress-inducible protein, putative
Bradi3g05292	1.15067	disease resistance family protein / LRR family protein
Bradi1g65325	1.15054	ubiquitin activating enzyme 2
Bradi1g23370	1.15025	CCCH-type zinc fingerfamily protein with RNA-binding domain
Bradi3g10597	1.1496	Not assigned
Bradi4g05523	1.14907	Not assigned
Bradi3g40630	1.14896	C2H2 zinc-finger protein SERRATE (SE)
Bradi2g55797	1.14825	Duplicated homeodomain-like superfamily protein
Bradi4g13740	1.14745	20S proteasome alpha subunit E1
Bradi5g16917	1.14687	NAC 007
Bradi5g01930	1.14647	exocyst subunit exo70 family protein A3
Bradi3g55350	1.14497	myosin XI B
Bradi1g03920	1.14427	histidine acid phosphatase family protein
Bradi1g37304	1.14416	Leucine-rich repeat protein kinase family protein
Bradi2g12010	1.14297	Not assigned
Bradi5g18680	1.1425	heat shock transcription factor B2A
Bradi3g30106	1.14241	Not assigned
Bradi5g02780	1.14193	UDP-glucosyltransferase 74F2
Bradi2g01387	1.14176	Glycosyltransferase family 61 protein
Bradi2g02470	1.14145	Protein kinase superfamily protein
Bradi1g67640	1.14119	Regulator of Vps4 activity in the MVB pathway protein
Bradi1g07570	1.14091	Peptidase S24/S26A/S26B/S26C family protein
Bradi2g21918	1.13957	cytochrome P450, family 71, subfamily B, polypeptide 10
Bradi5g14430	1.13943	homolog of carrot EP3-3 chitinase
Bradi2g59080	1.13889	translocase outer membrane 20-2
Bradi2g62730	1.13844	homolog of mamallian P58IPK
Bradi3g34090	1.13802	Mitochondrial substrate carrier family protein
Bradi1g42810	1.13651	indole-3-butyric acid response 5
Bradi2g23480	1.1359	Integral membrane Yip1 family protein
Bradi3g48637	1.13582	nuclear assembly factor 1
Bradi1g16710	1.1351	Polyketide cyclase/dehydrase and lipid transport superfamily protein
Bradi4g29792	1.13465	Not assigned
Bradi5g13860	1.13445	glucose-6-phosphate dehydrogenase 6
Bradi1g65820	1.13087	ascorbate peroxidase 1
Bradi5g21825	1.13051	Not assigned
Bradi1g22700	1.13036	Cystatin/monellin superfamily protein
Bradi1g58896	1.12766	F-box/RNI-like superfamily protein
Bradi1g67290	1.12741	glycine-rich protein
Bradi1g28627	1.12666	glycosyl hydrolase family 10 protein / carbohydrate-binding domain-containing protein
Bradi3g34495	1.12621	Pentatricopeptide repeat (PPR) superfamily protein
Bradi3g34097	1.12565	nonsense-mediated mRNA decay NMD3 family protein
Bradi4g15060	1.1255	Disease resistance protein (CC-NBS-LRR class) family
Bradi3g31500	1.12528	26S proteasome, regulatory subunit Rpn7;Proteasome component (PCI) domain
Bradi4g06270	1.12522	RNI-like superfamily protein
Bradi3g52170	1.12384	PLATZ transcription factor family protein
Bradi2g21136	1.12378	Not assigned
Bradi5g07845	1.12375	Not assigned
Bradi1g76321	1.12331	ubiquitin family protein
Bradi3g59700	1.12242	Not assigned
Bradi2g59620	1.12202	high affinity K+ transporter 5
Bradi1g42650	1.12068	diacylglycerol acyltransferase family
Bradi2g45500	1.1195	Not assigned
Bradi3g44320	1.11947	Not assigned
Bradi2g49870	1.11738	trehalose-phosphatase/synthase 7
Bradi1g11810	1.116	Late embryogenesis abundant (LEA) hydroxyproline-rich glycoprotein family
Bradi2g50770	1.11566	Protein of unknown function (DUF155)
Bradi2g41470	1.11338	Protein of unknown function (DUF3511)
Bradi1g67145	1.11239	RNA-binding (RRM/RBD/RNP motifs) family protein
Bradi3g12970	1.1101	vesicle-associated membrane protein 714
Bradi1g72640	1.10661	proteasome alpha subunit A1
Bradi3g39110	1.10661	RING/U-box superfamily protein
Bradi1g09860	1.10627	ACT domain repeat 3
Bradi2g50300	1.10567	SGS domain-containing protein
Bradi2g60705	1.10532	Not assigned
Bradi3g37300	1.10397	4-coumarate:CoA ligase 2
Bradi1g78410	1.1017	Phosphoglycerate mutase family protein
Bradi3g40307	1.09994	DNAJ heat shock N-terminal domain-containing protein
Bradi1g24490	1.09966	alpha/beta-Hydrolases superfamily protein
Bradi3g51260	1.09957	LisH/CRA/RING-U-box domains-containing protein
Bradi1g11876	1.09905	lysyl-tRNA synthetase 1
Bradi3g53470	1.09858	MSF1-like family protein
Bradi4g30950	1.09792	Galactosyltransferase family protein
Bradi3g48230	1.09746	homolog of carrot EP3-3 chitinase
Bradi1g78220	1.09637	signal recognition particle receptor alpha subunit family protein
Bradi5g26287	1.09611	Protein kinase superfamily protein
Bradi1g24240	1.09529	calmodulin-domain protein kinase 7
Bradi5g21520	1.09517	sequence-specific DNA binding transcription factors
Bradi4g28280	1.09471	WRKY DNA-binding protein 46
Bradi4g17046	1.09469	Amidase family protein
Bradi4g19000	1.0941	Not assigned
Bradi2g25710	1.09405	cytochrome P450, family 721, subfamily A, polypeptide 1
Bradi3g45250	1.09338	CYS, MET, PRO, and GLY protein 2
Bradi3g21270	1.09275	Protein of unknown function (DUF1218)
Bradi2g16467	1.09218	F-box family protein with a domain of unknown function (DUF295)
Bradi3g03935	1.09193	NB-ARC domain-containing disease resistance protein
Bradi2g21266	1.09179	Not assigned
Bradi3g54940	1.09068	Octicosapeptide/Phox/Bem1p family protein
Bradi3g33850	1.09064	DYNAMIN-like 1E
Bradi3g30520	1.09053	cytochrome P450, family 87, subfamily A, polypeptide 6
Bradi2g18300	1.08935	glycosyltransferase family protein 47
Bradi3g56115	1.08904	Not assigned
Bradi3g36912	1.089	SOS3-interacting protein 3
Bradi3g57280	1.08859	Ubiquitin-like superfamily protein
Bradi2g17090	1.08808	dynamin-like protein
Bradi2g49800	1.08746	MAC/Perforin domain-containing protein
Bradi1g45330	1.08484	Mitochondrial transcription termination factor family protein
Bradi2g36980	1.0847	Protein kinase superfamily protein
Bradi1g48271	1.08386	Protein kinase superfamily protein
Bradi1g68680	1.08364	DNAse I-like superfamily protein
Bradi4g26990	1.08293	Protein kinase superfamily protein
Bradi3g59900	1.08282	MAC/Perforin domain-containing protein
Bradi3g14760	1.08263	Pyridoxal phosphate (PLP)-dependent transferases superfamily protein
Bradi4g37720	1.08155	Low temperature and salt responsive protein family
Bradi1g31350	1.08121	glutamate receptor 2.2
Bradi4g32980	1.08094	O-fucosyltransferase family protein
Bradi3g23348	1.08073	Not assigned
Bradi3g09250	1.07917	CTC-interacting domain 11
Bradi3g17252	1.07912	RING/U-box superfamily protein with ARM repeat domain
Bradi3g23330	1.07884	RAB GTPase homolog A4A
Bradi5g17260	1.07771	casein kinase II beta chain 1
Bradi2g49965	1.07741	Not assigned
Bradi1g72060	1.07655	FH interacting protein 1
Bradi1g51300	1.07626	N-terminal nucleophile aminohydrolases (Ntn hydrolases) superfamily protein
Bradi3g02940	1.07596	Not assigned
Bradi2g10146	1.07544	cystatin B
Bradi1g52760	1.07519	Protein phosphatase 2A regulatory B subunit family protein
Bradi1g02710	1.07512	Cytidine/deoxycytidylate deaminase family protein
Bradi2g53310	1.07476	Protein of unknown function (DUF607)
Bradi2g02531	1.07462	Not assigned
Bradi1g72050	1.07385	Target SNARE coiled-coil domain protein
Bradi4g20710	1.07307	Not assigned
[truncated: 27,220 more rows]

## Sheet: S5
Table S5. Hierarchical clustering of significant differentially expressed genes in different treatments divided into 25 clusters. Pinoxaden-plants treated with pinoxaden under control conditions (10/16oC), High-plants grown under high-temperature (28/34oC) and Pinoxaden + high-plants treated with pinoxaden grown under high-temperature.
log2 Fold Change
Gene ID	Pinoxaden	Pinoxaden + high-temperature	High-temperature	Gene description	Cluster
Bradi5g02037	7.34884	10.598	9.51877	heat shock protein 90.1	1
Bradi3g58590	6.62864	9.67664	7.95257	HSP20-like chaperones superfamily protein	1
Bradi1g68440	0	8.89494	9.62241	heat shock protein 21	1
Bradi4g09120	0	8.49524	8.89789	rubisco activase	1
Bradi5g06390	1.74038	8.44356	7.35669	FKBP-type peptidyl-prolyl cis-trans isomerase family protein	1
Bradi1g37080	6.56427	8.09917	7.40112	multiprotein bridging factor 1C	1
Bradi1g44230	0	8.05626	6.36395	HSP20-like chaperones superfamily protein	1
Bradi2g23250	4.86636	7.94816	7.33991	heat shock protein 70	1
Bradi1g11630	3.43504	7.85061	6.48276	splicing factor Prp18 family protein	1
Bradi2g05374	3.48062	7.77577	7.44989	17.6 kDa class II heat shock protein	1
Bradi3g60100	1.06986	7.48377	6.55945	HSP20-like chaperones superfamily protein	1
Bradi2g54570	5.92525	7.42265	6.82769	heat shock protein 70	1
Bradi2g19540	1.27882	7.41434	7.32703	heat shock protein 101	1
Bradi3g40420	0	7.32343	6.75754		1
Bradi1g67080	3.2454	7.24566	6.98181	HSP20-like chaperones superfamily protein	1
Bradi1g67040	1.57803	7.0648	9.04831	HSP20-like chaperones superfamily protein	1
Bradi1g53850	2.76441	7.02632	7.02655	HSP20-like chaperones superfamily protein	1
Bradi5g17520	4.033	6.67557	6.49915	heat shock protein 70 (Hsp 70) family protein	1
Bradi1g58271	0	6.51849	7.5937	photosystem II subunit R	1
Bradi1g09950	0	6.20423	5.70858	ethylene-dependent gravitropism-deficient and yellow-green-like 3	1
Bradi4g42710	2.06993	5.96426	6.05		1
Bradi2g02410	2.06649	5.66144	10.0393	HSP20-like chaperones superfamily protein	1
Bradi2g16660	3.06173	5.47541	4.5813	DNAJ heat shock family protein	1
Bradi4g34056	0	5.46359	5.95813		1
Bradi1g08870	0	5.02797	5.45664	Bax inhibitor-1 family protein	1
Bradi1g58280	0	4.9255	6.6737	photosystem II subunit R	1
Bradi2g12990	3.58524	4.65326	7.87967	HSP20-like chaperones superfamily protein	1
Bradi1g66470	3.75034	4.57449	5.14052	heat shock cognate protein 70-1	1
Bradi2g02400	0	4.50625	8.37477	HSP20-like chaperones superfamily protein	1
Bradi3g12242	1.47378	3.76834	6.3408		1
Bradi5g11110	0	3.40135	8.39111	HSP20-like chaperones superfamily protein	1
Bradi1g77637	2.08815	4.98092	4.69567	mitochondrial HSO70 2	2
Bradi4g32941	1.8907	4.96022	4.27731	Chaperone protein htpG family protein	2
Bradi3g16834	0	4.85532	4.29144		2
Bradi3g09740	0.556489	4.78477	4.61151	BCL-2-associated athanogene 6	2
Bradi1g32990	0.833328	4.70657	4.87432	Aldolase-type TIM barrel family protein	2
Bradi2g14500	1.30284	4.68901	4.44493	alpha/beta-Hydrolases superfamily protein	2
Bradi2g25613	1.37219	4.67047	4.11993	Uncharacterised protein family SERF	2
Bradi3g48197	1.61974	4.55192	3.3033	NAD(P)-linked oxidoreductase superfamily protein	2
Bradi5g19142	0	4.47199	4.12816		2
Bradi5g04080	0	4.23869	4.4395	ribulose bisphosphate carboxylase small chain 1A	2
Bradi2g54330	0	3.99381	3.01259		2
Bradi1g65930	0	3.97024	4.07425	Protein kinase superfamily protein	2
Bradi2g50300	1.10567	3.92228	3.48667	SGS domain-containing protein	2
Bradi1g69700	0	3.88061	5.37838	heat-shock protein 70T-2	2
Bradi1g45160	0	3.86324	4.50838	FTSH protease 6	2
Bradi2g18790	1.50261	3.85587	3.13253	NADH-ubiquinone oxidoreductase 20 kDa subunit, mitochondrial	2
Bradi2g14621	0	3.83285	3.70763	SIN3-like 3	2
Bradi4g33870	1.67615	3.82724	3.33445	Zinc finger C-x8-C-x5-C-x3-H type family protein	2
Bradi1g08891	0	3.79412	2.13147	heat shock transcription factor A2	2
Bradi4g35780	1.61153	3.78956	2.9893	winged-helix DNA-binding transcription factor family protein	2
Bradi5g16970	1.05597	3.77428	3.87451	stress-inducible protein, putative	2
Bradi1g44570	1.44772	3.7405	3.54658		2
Bradi4g08821	0	3.68951	4.1195		2
Bradi4g17200	0	3.67081	3.72817		2
Bradi3g27807	0	3.628	2.76067		2
Bradi4g43420	0	3.52691	4.08254		2
Bradi1g71377	0	3.47263	2.89514	cold, circadian rhythm, and rna binding 2	2
Bradi3g48441	0	3.4035	3.17976	RNA recognition motif (RRM)-containing protein	2
Bradi1g68985	0	3.39067	4.39011	chromomethylase 3	2
Bradi3g22090	0	3.34639	2.86359		2
Bradi3g42925	0	3.34617	5.10523		2
Bradi2g01882	0	3.31724	2.54076		2
Bradi4g12160	0	3.29297	3.02944	Eukaryotic aspartyl protease family protein	2
Bradi2g34687	0	3.29161	1.79978	RNA-binding (RRM/RBD/RNP motifs) family protein with retrovirus zinc finger-like domain	2
Bradi2g58835	0	3.29083	3.54942		2
Bradi1g59720	0	3.24782	3.28992	Protein of unknown function, DUF584	2
Bradi1g62529	0	3.20162	2.18844	F-box and associated interaction domains-containing protein	2
Bradi2g41060	-0.83758	3.15692	3.1474	Major facilitator superfamily protein	2
Bradi1g32447	0	3.14511	3.17956	polyubiquitin 10	2
Bradi2g62341	0	3.1224	2.98005		2
Bradi3g04611	0	3.08571	3.40136		2
Bradi5g15355	0	3.06725	3.16492		2
Bradi4g07340	0	3.04599	1.96941	Seed maturation protein	2
Bradi3g49305	0	3.04283	1.67619		2
Bradi2g06560	0	3.03456	2.15656	multiprotein bridging factor 1A	2
Bradi1g63600	0.901886	3.03335	3.93692	NAC domain containing protein 47	2
Bradi3g19589	0	3.02222	3.31137		2
Bradi4g28612	0	3.00103	1.51914	Concanavalin A-like lectin protein kinase family protein	2
Bradi4g36980	0	2.9856	3.44583		2
Bradi1g03136	0	2.97694	2.25002		2
Bradi5g15445	0	2.96272	2.71916		2
Bradi1g63510	1.02427	2.91698	3.42146	Phosphoglycerate mutase, 2,3-bisphosphoglycerate-independent	2
Bradi2g38260	0	2.89767	2.58904	wall associated kinase 4	2
Bradi3g49130	0	2.88166	2.6696	RNA-binding (RRM/RBD/RNP motifs) family protein	2
Bradi4g39310	0	2.87933	2.55473	glutathione synthetase 2	2
Bradi2g38300	0	2.87718	3.16973	wall associated kinase 5	2
Bradi2g34300	0	2.84731	2.46019	Glucose-6-phosphate/phosphate translocator-related	2
Bradi2g38857	0	2.79817	2.76615	Replication factor-A protein 1-related	2
Bradi4g13626	0	2.79336	2.50908	wall-associated kinase 2	2
Bradi1g57920	0	2.78544	2.30494	Mitochondrial transcription termination factor family protein	2
Bradi2g10865	0	2.7775	2.31946		2
Bradi3g61060	0	2.76563	2.83797	Eukaryotic aspartyl protease family protein	2
Bradi4g09880	0	2.74294	3.79234		2
Bradi1g03595	0	2.72551	2.86917		2
Bradi2g21396	0	2.72179	2.35107		2
Bradi2g39935	0	2.72094	2.70973		2
Bradi4g14975	0	2.71333	4.05656		2
Bradi1g74350	0	2.70981	1.87572	heat shock transcription factor A6B	2
Bradi4g27423	0	2.70799	4.29973		2
Bradi1g48825	0	2.68234	2.9249		2
Bradi1g58743	0	2.66535	1.86101	F-box associated ubiquitination effector family protein	2
Bradi4g35202	0	2.63167	2.55409	DNA-binding HORMA family protein	2
Bradi3g41495	0	2.62921	3.54206	Uncharacterised protein family (UPF0497)	2
Bradi4g17336	0	2.62917	2.52096		2
Bradi1g24835	0	2.61744	3.3526	Wound-responsive family protein	2
Bradi2g23440	0	2.5975	3.45426	cytochrome-c oxidases;electron carriers	2
Bradi3g37512	0	2.59555	3.18985		2
Bradi1g71836	0	2.58005	1.99259		2
Bradi1g30468	0	2.57757	3.21146		2
Bradi2g13035	0	2.56783	2.4457		2
Bradi4g13595	0	2.56715	2.52502	BTB-POZ and MATH domain 2	2
Bradi3g37225	0	2.56317	2.55765		2
Bradi1g68446	0	2.56216	3.97583	RNA-binding (RRM/RBD/RNP motifs) family protein	2
Bradi5g01462	0	2.55387	2.1843	wall-associated kinase 2	2
Bradi2g42855	0	2.55244	2.19484		2
Bradi1g37343	0	2.54802	2.89171		2
Bradi3g46855	0	2.53566	4.02636	UDP-glucosyl transferase 85A2	2
Bradi1g66527	0	2.53545	2.96597	heat shock cognate protein 70-1	2
Bradi5g23020	0	2.52907	2.32232	S-locus lectin protein kinase family protein	2
Bradi1g53295	0	2.52432	2.91332		2
Bradi3g20103	0	2.5159	1.74019		2
Bradi5g01153	0	2.49973	2.21853		2
Bradi3g08620	0	2.49587	1.79847	oxidative stress 3	2
Bradi1g55790	0	2.48057	1.9407	K+ transporter 1	2
Bradi1g73840	0	2.47064	2.01989	late embryogenesis abundant domain-containing protein / LEA domain-containing protein	2
Bradi1g61330	0	2.47047	2.17245	SC35-like splicing factor 30A	2
Bradi1g44930	0	2.46501	1.81679	stachyose synthase	2
Bradi1g51030	0	2.46456	1.69612	WRKY DNA-binding protein 72	2
Bradi3g36341	0	2.45942	2.81238	cytochrome P450, family 71, subfamily B, polypeptide 34	2
Bradi2g08836	0	2.45882	2.30173		2
Bradi3g14023	0	2.45799	2.89368		2
Bradi5g24331	0	2.45728	2.54717		2
Bradi3g37790	0	2.44865	1.95654	Aha1 domain-containing protein	2
Bradi4g37943	0	2.4111	2.38113	U2 snRNP auxilliary factor, large subunit, splicing factor	2
Bradi3g09430	0	2.40427	2.97718	RING/U-box superfamily protein	2
Bradi3g61040	0	2.40391	1.57105	LRR and NB-ARC domains-containing disease resistance protein	2
Bradi1g12117	-0.762541	2.40119	2.47271	H(+)-ATPase 2	2
Bradi5g16630	0	2.39858	3.08222	NAD(P)-binding Rossmann-fold superfamily protein	2
Bradi2g43797	0	2.38627	1.80123	XH/XS domain-containing protein	2
Bradi1g38183	0	2.37242	2.75516	S-domain-2 5	2
Bradi4g21070	0	2.37019	2.8225	HSP20-like chaperones superfamily protein	2
Bradi5g21320	0	2.37002	1.58546	cytochrome P450, family 71, subfamily B, polypeptide 2	2
Bradi3g04100	0	2.36473	2.54969	Protein kinase protein with adenine nucleotide alpha hydrolases-like domain	2
Bradi3g19596	0	2.36387	2.58313		2
Bradi2g33095	0	2.35459	2.1286		2
Bradi3g56980	0	2.34819	1.62814	F-box/RNI-like/FBD-like domains-containing protein	2
Bradi2g01120	0	2.34403	1.70224	Protein kinase superfamily protein	2
Bradi1g59700	0	2.34226	1.72298	RNA-binding protein 45A	2
Bradi3g32427	0	2.33967	1.76014		2
Bradi2g62580	0	2.32302	2.80862	Ribosomal protein S5/Elongation factor G/III/V family protein	2
Bradi2g11600	0	2.32117	1.3401		2
Bradi4g21645	0	2.32102	2.43217	serine carboxypeptidase-like 19	2
Bradi4g08822	0	2.31728	2.53103		2
Bradi1g37340	0	2.30991	2.14228		2
Bradi4g41216	0	2.30064	1.46861		2
Bradi1g62860	0	2.29858	2.19629	Dormancy/auxin associated family protein	2
Bradi2g33242	0	2.29427	2.7775	P-loop containing nucleoside triphosphate hydrolases superfamily protein	2
Bradi3g17450	0	2.29345	1.74174	RNI-like superfamily protein	2
Bradi2g01330	0	2.28928	1.64305		2
Bradi4g05095	0	2.28898	1.42314		2
Bradi4g03107	0	2.28216	1.51835	F-box/RNI-like/FBD-like domains-containing protein	2
Bradi3g37171	0	2.27919	2.90557		2
Bradi1g59587	0	2.27747	2.1458		2
Bradi1g10230	0	2.27209	1.17373	Maf-like protein	2
Bradi1g61465	0	2.27203	2.79757		2
Bradi5g10093	0	2.26473	1.64995		2
Bradi4g08390	0	2.25409	1.23655	Protein of unknown function (DUF3223)	2
Bradi1g39332	0	2.23543	2.43411		2
Bradi2g24230	0	2.23496	2.82561		2
Bradi3g20514	0	2.22918	3.91251		2
Bradi3g40759	0	2.2277	1.89783	BTB-POZ and MATH domain 1	2
Bradi1g53750	0	2.20129	2.33945	Protein with RNI-like/FBD-like domains	2
Bradi4g14273	0	2.19721	2.04973	FAR1-related sequence 5	2
Bradi3g43630	0	2.19098	2.41294	plant U-box 9	2
Bradi3g15837	0	2.18498	1.63307		2
Bradi1g05540	0	2.1795	3.58759	Aluminium induced protein with YGL and LRDR motifs	2
Bradi5g15871	0	2.17831	1.71388		2
Bradi1g01700	0	2.17662	1.73053	purple acid phosphatase 15	2
Bradi4g19306	0	2.17313	2.59842		2
Bradi3g03532	0	2.16787	1.41453	chaperone binding;ATPase activators	2
Bradi5g08707	0	2.16418	2.72378	senescence-related gene 3	2
Bradi3g34617	0	2.1626	1.46772		2
Bradi1g52525	0	2.15709	2.27413		2
Bradi2g61205	0	2.14775	1.50594	F-box family protein	2
Bradi1g23871	0	2.14254	1.41023	F-box family protein with a domain of unknown function (DUF295)	2
Bradi3g42550	0	2.13882	4.23052	Arabidopsis protein of unknown function (DUF241)	2
Bradi3g15115	0	2.13766	1.83916		2
Bradi1g48824	0	2.13737	2.32239		2
Bradi2g28781	0	2.13528	1.71603		2
Bradi2g37300	0	2.13298	2.23206		2
Bradi4g31180	0	2.1286	1.82883	Trypsin family protein with PDZ domain	2
Bradi3g26147	0	2.12812	1.47698	Mob1/phocein family protein	2
Bradi1g08210	0	2.12751	1.76726	dentin sialophosphoprotein-related	2
Bradi5g19136	0	2.1195	1.86605		2
Bradi5g13128	0	2.11826	1.97046		2
Bradi4g35204	0	2.11587	2.6505	DNA-binding HORMA family protein	2
Bradi2g04270	0	2.11255	2.50446	Lateral organ boundaries (LOB) domain family protein	2
Bradi4g25636	0	2.10859	2.33925	Ribonuclease H-like superfamily protein	2
Bradi1g63805	0	2.09715	2.20364		2
Bradi1g48432	0	2.09607	2.15637	Concanavalin A-like lectin protein kinase family protein	2
Bradi3g00942	0	2.09426	1.77729	Concanavalin A-like lectin protein kinase family protein	2
Bradi3g36670	0	2.0939	1.69008	NAC domain containing protein 46	2
Bradi5g15835	-0.636042	2.09156	1.93616		2
Bradi2g09874	0	2.08653	2.50495		2
Bradi3g35610	0	2.08556	1.32367	Major facilitator superfamily protein	2
Bradi3g55440	0	2.0822	2.69685	Cystathionine beta-synthase (CBS) family protein	2
Bradi2g41656	0	2.08024	1.41189	RNA-directed DNA polymerase (reverse transcriptase)-related family protein	2
Bradi3g11990	0	2.07785	1.94199		2
Bradi2g11280	0	2.07475	2.08414		2
Bradi3g34967	0	2.06986	2.51386	NB-ARC domain-containing disease resistance protein	2
Bradi3g07340	0	2.06914	2.72196		2
Bradi2g24840	0	2.06832	1.73668		2
Bradi1g63605	0	2.05811	2.44278		2
Bradi2g48870	0	2.05505	1.28098	F-box/RNI-like superfamily protein	2
Bradi5g02550	0	2.05487	2.44208		2
Bradi3g36542	0	2.05175	1.22414		2
Bradi2g27410	0	2.05062	1.84232	Calcium-dependent lipid-binding (CaLB domain) family protein	2
Bradi2g26740	0	2.0484	2.1409	cation/H+ exchanger 17	2
Bradi1g05230	0	2.04646	2.40833		2
Bradi1g56167	0	2.03979	1.75884	F-box and associated interaction domains-containing protein	2
Bradi2g39940	0	2.03636	2.71378		2
Bradi5g03065	0	2.03246	2.31765		2
Bradi4g40110	0	2.03149	1.80419	chitinase A	2
Bradi1g37600	0	2.02979	1.97133	Plant L-ascorbate oxidase	2
Bradi5g00986	0	2.02778	3.04006		2
Bradi2g35723	0	2.02754	2.98785		2
Bradi1g45858	0	2.02639	1.90388		2
Bradi4g21945	0	2.02322	2.79158		2
Bradi3g52410	0	2.02255	1.82645		2
Bradi2g13620	0	2.01509	1.64267	annexin 8	2
Bradi1g39101	0	2.0116	1.80164		2
Bradi4g24293	0	2.01149	2.0657		2
Bradi2g11282	0	1.99819	1.95892		2
Bradi1g18560	0	1.99682	1.6636		2
Bradi2g28093	0	1.99457	2.45676		2
Bradi1g52545	0	1.987	2.05402	20S proteasome alpha subunit PAD1	2
Bradi2g15988	0	1.98679	2.28547		2
Bradi3g40377	0	1.98211	1.94876		2
Bradi2g25843	0	1.97741	2.13484		2
Bradi1g45940	0	1.97245	1.66891	high-affinity K+ transporter 1	2
Bradi2g16250	0	1.97039	1.81906	F-box family protein	2
Bradi3g02257	0	1.97032	1.911	F-box family protein	2
Bradi2g17480	0	1.96904	2.07289		2
Bradi4g23948	0	1.96736	1.80182		2
Bradi3g00773	0	1.96478	1.9116	Mitochondrial transcription termination factor family protein	2
Bradi2g14745	0	1.963	2.21654	Ribonuclease H-like superfamily protein	2
Bradi1g50370	0	1.9629	2.04812	F-box family protein with a domain of unknown function (DUF295)	2
Bradi5g13590	0	1.96158	2.21157	protein-l-isoaspartate methyltransferase 1	2
Bradi4g24140	0	1.96094	2.07866		2
Bradi5g18413	0	1.95896	1.30992		2
Bradi3g28410	0	1.95089	1.33314	peptide transporter 3	2
Bradi4g01110	0	1.94782	1.39581	F-box family protein	2
Bradi4g28521	0	1.9474	1.83934		2
Bradi3g40998	0	1.94615	2.27625	ubiquitin-specific protease 2	2
Bradi3g17208	0	1.94507	2.17966	phloem protein 2-B10	2
Bradi4g05056	0	1.9444	1.51522		2
Bradi1g12503	0	1.94262	1.59946		2
Bradi2g34167	0	1.94062	1.48199	CCCH-type zinc finger family protein	2
Bradi2g61657	0	1.9337	1.98869	SNARE-like superfamily protein	2
Bradi2g04597	0	1.92729	2.15122		2
Bradi4g19637	0	1.92619	2.24437		2
Bradi2g45053	0	1.91954	2.85836		2
Bradi4g11461	0	1.91037	2.03207		2
Bradi1g22077	0	1.90814	1.80339	Signal recognition particle, SRP54 subunit protein	2
Bradi3g45515	0	1.90723	2.79476	cellulose synthase-like D3	2
Bradi3g08168	0	1.90439	1.7387	interferon-related developmental regulator family protein / IFRD protein family	2
Bradi3g20780	0	1.90244	2.12382	F-box/RNI-like/FBD-like domains-containing protein	2
Bradi2g19373	0	1.89637	1.633		2
Bradi1g10680	0	1.88778	1.42872	RING/FYVE/PHD zinc finger superfamily protein	2
Bradi1g38303	0	1.88123	2.53147		2
Bradi1g01357	0	1.87965	1.66383	heat shock protein 101	2
Bradi1g34398	0	1.87882	1.87854		2
Bradi4g43411	0	1.87871	2.83188		2
Bradi3g31515	0	1.87653	2.17939		2
Bradi1g52350	0	1.87518	2.05467	HXXXD-type acyl-transferase family protein	2
Bradi4g02253	0	1.87288	1.48321		2
Bradi1g19150	0	1.86706	1.65825	TRAF-type zinc finger-related	2
Bradi3g03242	0	1.86444	1.36523	F-box and associated interaction domains-containing protein	2
Bradi1g18960	0	1.85983	1.94206	Glutaredoxin family protein	2
Bradi2g54740	0	1.85695	2.67867	laccase 2	2
Bradi4g35206	0	1.85304	2.61878		2
Bradi4g23222	0	1.85194	2.12106		2
Bradi3g47080	0	1.85135	1.57323		2
Bradi3g04585	0	1.85085	2.06203	Wound-responsive family protein	2
Bradi3g34173	0	1.84443	2.05314		2
Bradi3g03541	0	1.84432	1.72244		2
Bradi2g36073	0	1.84146	1.90088		2
Bradi4g29006	0	1.83548	1.96726		2
Bradi1g64978	0	1.83319	1.87237	Nuclear transport factor 2 (NTF2) family protein	2
Bradi3g06065	0	1.83226	2.05796		2
Bradi1g20360	0	1.8303	1.72635	SC35-like splicing factor 33	2
Bradi2g56033	0	1.82787	2.63456		2
Bradi5g26705	0	1.82741	1.93573		2
Bradi1g28700	0	1.82647	1.64987	ORMDL family protein	2
Bradi2g58210	0	1.82423	2.01319	pentatricopeptide (PPR) repeat-containing protein	2
Bradi2g48061	0	1.82365	1.78703		2
Bradi3g42025	0	1.82306	2.27274		2
Bradi1g37010	0	1.8201	2.91272	Galactose oxidase/kelch repeat superfamily protein	2
Bradi4g32960	0	1.81948	1.459	phosphoinositide 4-kinase gamma 7	2
Bradi5g13823	0	1.81372	2.37871		2
Bradi1g42037	0	1.8122	1.71033		2
Bradi3g38610	0	1.80998	2.02932	Plant U-Box 15	2
Bradi2g50470	0	1.80869	1.53839	RHO guanyl-nucleotide exchange factor 11	2
Bradi1g51610	0	1.80793	1.79051	glycine-rich protein	2
Bradi3g02240	0	1.80439	2.11057	F-box/RNI-like superfamily protein	2
Bradi3g16750	0	1.80109	1.90245	Protein kinase family protein with leucine-rich repeat domain	2
Bradi5g08864	0	1.79746	1.74273	Ribonuclease H-like superfamily protein	2
Bradi1g47693	0	1.79574	1.57905		2
Bradi4g21005	0	1.78933	1.47992		2
Bradi5g15970	0	1.7888	2.10816	plasma membrane intrinsic protein 2	2
Bradi3g54465	0	1.7863	2.63949		2
Bradi3g10743	0	1.78595	3.06803	Concanavalin A-like lectin protein kinase family protein	2
Bradi2g43843	0	1.78578	1.84863		2
Bradi3g46030	0	1.78296	1.85504	RING/U-box superfamily protein	2
Bradi4g25641	0	1.7788	1.78876		2
Bradi3g19893	0	1.77853	2.45201		2
Bradi2g01130	0	1.77416	1.70392	suppressor of npr1-1 constitutive 4	2
Bradi3g00940	0	1.76675	1.45687	Peptidase C78, ubiquitin fold modifier-specific peptidase 1/ 2	2
Bradi4g07771	0	1.76494	2.3502	RING/FYVE/PHD zinc finger superfamily protein	2
Bradi5g27691	0	1.76251	2.10465	Pentatricopeptide repeat (PPR) superfamily protein	2
Bradi3g32255	0	1.76229	1.68188		2
Bradi1g22370	0	1.76131	2.77879	cytochrome P450, family 71, subfamily B, polypeptide 34	2
Bradi4g40040	0	1.7593	1.83575	RNA-binding protein	2
Bradi2g07250	0	1.75842	1.99151		2
Bradi2g24446	0	1.75788	1.49369		2
Bradi5g15893	0	1.75338	2.04361		2
Bradi1g55063	0	1.74628	1.67213		2
Bradi1g09270	-1.43183	1.74623	3.04119	lipoxygenase 1	2
Bradi5g11950	0	1.74611	2.09277	UDP-glucosyl transferase 85A2	2
Bradi1g67081	0	1.74438	2.46688		2
Bradi3g10798	0	1.73963	1.67026		2
Bradi2g38530	0	1.7393	2.5266		2
Bradi2g39132	0	1.73781	1.56503	phloem protein 2-A13	2
Bradi4g29310	0	1.73468	1.63426	conserved telomere maintenance component 1	2
Bradi3g45790	0	1.72731	1.85183	mitogen-activated protein kinase kinase kinase 3	2
Bradi2g09211	0	1.72276	1.80894	beta glucosidase 10	2
Bradi1g42333	0	1.72227	1.76751		2
Bradi3g47530	0	1.7211	2.02072	Protein of unknown function (DUF581)	2
Bradi2g39450	0	1.72013	2.99879	beta-galactosidase 15	2
Bradi1g50840	0	1.71798	1.70914	O-acetylserine (thiol) lyase isoform C	2
Bradi4g32901	0	1.7134	2.02155		2
Bradi1g58852	0	1.70863	1.58119		2
Bradi4g39090	-0.708069	1.70835	2.43606	oxidoreductase, 2OG-Fe(II) oxygenase family protein	2
Bradi4g26190	-0.964337	1.70717	2.47799	DNAse I-like superfamily protein	2
Bradi5g17527	0	1.70359	1.57037	NB-ARC domain-containing disease resistance protein	2
Bradi5g27703	0	1.69772	1.63513		2
Bradi2g15983	0	1.69539	2.77453	F-box and associated interaction domains-containing protein	2
Bradi4g12131	0	1.69391	2.03284	NB-ARC domain-containing disease resistance protein	2
Bradi4g30881	0	1.68969	1.73741		2
Bradi3g20674	-1.37607	1.68917	1.9445		2
Bradi3g01126	0	1.68712	1.60802		2
Bradi4g29506	0	1.6868	2.46383		2
Bradi1g00300	0	1.68237	2.43019	phospholipase A 2A	2
Bradi3g30721	0	1.68201	2.38706		2
Bradi3g03460	0	1.6812	2.6377	P-loop containing nucleoside triphosphate hydrolases superfamily protein	2
Bradi1g60055	0	1.68057	1.97815		2
Bradi1g74490	0	1.67978	1.75293		2
Bradi3g17926	0	1.67538	1.668		2
Bradi4g30613	0	1.66826	1.86076		2
Bradi4g30670	0	1.66643	1.84175		2
Bradi4g02625	0	1.66434	1.6596	Disease resistance protein (CC-NBS-LRR class) family	2
Bradi4g30667	0	1.6626	1.94675		2
Bradi4g24147	0	1.65488	1.80717	O-fucosyltransferase family protein	2
Bradi2g11055	0	1.65381	2.07039		2
Bradi5g15647	0	1.65332	1.98132	FRS (FAR1 Related Sequences) transcription factor family	2
Bradi4g43121	0	1.6482	1.81624		2
Bradi4g05220	0	1.64798	2.62848	Adenine nucleotide alpha hydrolases-like superfamily protein	2
Bradi2g04170	0	1.64239	1.58279	Kinase interacting (KIP1-like) family protein	2
Bradi1g42730	0	1.64179	1.53592	ankyrin repeat family protein	2
Bradi1g21461	0	1.64113	2.16605		2
Bradi1g56986	-0.887311	1.63842	2.54096	cytochrome P450, family 87, subfamily A, polypeptide 6	2
Bradi1g25930	0	1.63729	1.72139	nodulin MtN21 /EamA-like transporter family protein	2
Bradi3g11577	0	1.63681	2.77287		2
Bradi3g28710	0	1.63587	1.66698	AGC (cAMP-dependent, cGMP-dependent and protein kinase C) kinase family protein	2
Bradi2g04670	0	1.63018	1.93858		2
Bradi1g27995	0	1.62611	1.75321		2
Bradi1g65925	0	1.62437	2.18635		2
Bradi1g04286	0	1.62084	1.58332		2
Bradi1g54227	0	1.61262	1.74376	Galactose oxidase/kelch repeat superfamily protein	2
Bradi3g36467	0	1.60784	1.77198		2
Bradi3g28332	0	1.60415	1.56236		2
Bradi1g48525	0	1.60088	1.79464	myb domain protein 98	2
Bradi4g26157	0	1.59835	2.05869		2
Bradi3g23306	0	1.59771	1.70953		2
Bradi1g39276	0	1.59517	1.60938		2
Bradi3g21463	0	1.59485	1.57231		2
Bradi2g28095	0	1.59438	1.56519		2
Bradi2g07795	0	1.59073	1.79885	Plant protein of unknown function (DUF828) with plant pleckstrin homology-like region	2
Bradi2g33055	0	1.5889	2.37023		2
Bradi4g40605	0	1.58434	1.86493	NB-ARC domain-containing disease resistance protein	2
Bradi5g13530	0	1.58054	2.50561	cytochrome P450, family 71, subfamily A, polypeptide 26	2
Bradi4g08824	0	1.58047	1.67957		2
Bradi1g35871	0	1.57799	1.75008	Pre-rRNA-processing protein TSR2, conserved region	2
Bradi1g34220	0	1.56507	1.64856	high-affinity K+ transporter 1	2
Bradi2g27822	0	1.56301	1.7302	SERINE-ARGININE PROTEIN 30	2
Bradi1g14976	0	1.5583	1.66382	Pentatricopeptide repeat (PPR) superfamily protein	2
Bradi5g11280	0	1.55631	1.75207	Ras-related small GTP-binding family protein	2
Bradi4g13914	0	1.55429	3.48625		2
Bradi4g39340	0	1.5531	1.80376		2
Bradi3g25404	0	1.54577	2.00076	F-box/RNI-like/FBD-like domains-containing protein	2
Bradi1g02240	0	1.54022	1.65251	FTSH protease 4	2
Bradi1g20560	0	1.53698	1.80356	basic helix-loop-helix (bHLH) DNA-binding superfamily protein	2
Bradi3g04217	0	1.53566	1.75967	Leucine-rich receptor-like protein kinase family protein	2
Bradi1g67365	0	1.53252	1.7649	S-locus lectin protein kinase family protein	2
Bradi4g19690	0	1.51896	1.70323		2
Bradi1g60340	0	1.51244	1.68329	Protein kinase superfamily protein with octicosapeptide/Phox/Bem1p domain	2
Bradi1g77430	0.542916	1.50093	3.25787	phloem protein 2-A13	2
Bradi3g05530	0	1.49574	1.81747	sequence-specific DNA binding transcription factors	2
Bradi4g20980	0	1.48949	1.68614	Galactose oxidase/kelch repeat superfamily protein	2
Bradi3g48085	0	1.47862	1.79801		2
Bradi2g41473	0	1.4759	1.70886		2
Bradi5g15360	0	1.4742	1.74647	ammonium transporter 1;1	2
Bradi5g26917	0	1.47304	1.73548	ACT-like protein tyrosine kinase family protein	2
Bradi3g23263	0	1.46433	2.05959		2
Bradi1g00260	0	1.4603	1.69749	Leucine-rich repeat transmembrane protein kinase protein	2
Bradi1g45864	0	1.45956	1.78865	12-oxophytodienoate reductase 2	2
Bradi1g21018	0	1.45889	1.88657		2
Bradi2g08800	0	1.45508	1.57937	Heavy metal transport/detoxification superfamily protein	2
Bradi3g53361	0	1.45091	1.74389	Protein of unknown function, DUF538	2
Bradi3g32256	0	1.44393	1.91212		2
Bradi4g37923	0	1.43598	1.56824		2
Bradi5g15320	0	1.4241	1.717	UB-like protease 1A	2
Bradi3g42350	0	1.42401	3.65622	myb domain protein 7	2
Bradi2g57680	-1.29927	1.42055	2.32445	Protein of unknown function (DUF1685)	2
Bradi3g55621	0	1.41263	1.70735		2
Bradi1g13900	0	1.40725	1.77918	amino acid transporter 1	2
Bradi4g08979	0	1.4052	1.81262		2
Bradi1g36050	0	1.40454	1.82845	A20/AN1-like zinc finger family protein	2
Bradi4g16503	0	1.40052	2.11568		2
Bradi1g38140	-0.859907	1.39182	3.16383	heat shock transcription factor C1	2
Bradi5g03930	0	1.39133	1.66177	cysteine-rich RLK (RECEPTOR-like protein kinase) 10	2
Bradi1g62755	0	1.38628	1.72337		2
Bradi2g02860	0	1.38569	2.05189		2
Bradi4g16099	0	1.38025	1.96975	Leucine-rich repeat protein kinase family protein	2
Bradi1g46820	0	1.37326	1.61318	UB-like protease 1A	2
Bradi1g58845	0	1.37071	1.81166		2
Bradi3g55751	0	1.36983	1.54187	F-box/RNI-like superfamily protein	2
Bradi2g31576	0	1.36916	2.17075		2
Bradi3g37200	0	1.36417	1.83334	trehalose-phosphatase/synthase 9	2
Bradi4g17526	0	1.35883	1.56601		2
Bradi3g38714	0	1.35635	1.63433	F-box and associated interaction domains-containing protein	2
Bradi1g07035	0	1.35498	2.23115	methionine S-methyltransferase	2
Bradi1g22757	0	1.34785	1.90092	O-methyltransferase 1	2
Bradi1g19010	0	1.34582	1.54949	Haloacid dehalogenase-like hydrolase (HAD) superfamily protein	2
Bradi2g38870	0	1.34541	1.617	2-oxoglutarate (2OG) and Fe(II)-dependent oxygenase superfamily protein	2
Bradi1g08190	0	1.34533	1.85025	UDP-Glycosyltransferase superfamily protein	2
Bradi1g68372	0	1.3427	1.84925		2
Bradi1g63865	0	1.33443	1.62406		2
Bradi1g06637	0	1.32753	1.60794		2
Bradi1g14422	0	1.31754	1.93774		2
Bradi3g19535	0	1.31551	1.64705		2
Bradi1g66490	0	1.31177	1.81112	GDP dissociation inhibitor family protein / Rab GTPase activator family protein	2
Bradi1g03510	0	1.29696	2.08877		2
Bradi4g03650	0	1.27875	2.05751	Leucine-rich repeat protein kinase family protein	2
Bradi3g28995	0	1.27748	2.47739		2
Bradi2g48620	0	1.27614	2.05835	pleiotropic drug resistance 1	2
Bradi3g01100	0	1.26917	1.77307	GDSL-like Lipase/Acylhydrolase superfamily protein	2
Bradi3g36167	0	1.25659	2.1409	dynamin-like 3	2
Bradi4g02231	0	1.25106	1.8484	Protein kinase superfamily protein	2
Bradi4g33632	0	1.20596	1.7189	DNAse I-like superfamily protein	2
Bradi4g07740	-0.996199	1.2044	2.45366		2
Bradi5g02110	0	1.17024	1.79259	D-isomer specific 2-hydroxyacid dehydrogenase family protein	2
Bradi2g07293	0	1.16463	2.30423		2
Bradi3g17519	0	1.15828	2.72707		2
Bradi2g28089	0	1.15283	2.00233		2
Bradi5g05166	0	1.13703	1.8663		2
Bradi5g03483	0	1.10377	1.85476		2
Bradi2g26640	-1.44739	1.09154	2.69769	Protein of unknown function (DUF3049)	2
Bradi3g57000	-1.79243	1.06768	2.17683	B-box type zinc finger protein with CCT domain	2
Bradi5g17252	0	1.05205	2.50304	eukaryotic translation initiation factor 4G	2
Bradi3g17515	-1.23439	1.04585	2.03919		2
Bradi1g30113	-1.3747	1.04369	3.7431	Chaperone DnaJ-domain superfamily protein	2
Bradi1g17430	0	1.03089	2.1834	atypical CYS HIS rich thioredoxin 4	2
Bradi3g56990	0	1.02901	2.12142		2
Bradi1g30740	0	1.00947	2.20967	3-ketoacyl-CoA synthase 6	2
Bradi1g28891	-1.71524	0.978842	2.07248	RNA-binding KH domain-containing protein	2
Bradi4g23350	0	0.974301	2.15559	amino acid permease 2	2
Bradi2g12460	-1.08477	0.966909	1.74682	serine carboxypeptidase-like 33	2
Bradi5g25236	0	0.932846	2.44301	F-box/RNI-like superfamily protein	2
Bradi2g19520	0	0.905844	2.48938	alpha/beta-Hydrolases superfamily protein	2
Bradi1g47250	-1.62846	0.89749	2.12487	Nucleotide-diphospho-sugar transferases superfamily protein	2
Bradi2g26906	-0.589666	0.890441	2.17767	photosystem II reaction center protein I	2
Bradi2g49660	0	0	5.81918	heat shock protein 101	2
Bradi1g67145	1.11239	3.53185	2.86188	RNA-binding (RRM/RBD/RNP motifs) family protein	3
Bradi4g38960	1.35881	3.37274	3.01217	ABC transporter family protein	3
Bradi3g55740	1.54824	3.27705	2.51616	F-box/RNI-like superfamily protein	3
Bradi1g66720	0.722815	3.24603	2.44329	laccase 17	3
Bradi1g02505	0.857587	3.23723	2.20697		3
Bradi4g04504	1.5905	3.22918	2.61816		3
Bradi4g04491	1.52789	3.22306	1.75707	serine carboxypeptidase-like 3	3
Bradi1g58711	1.9478	3.18879	2.54397		3
Bradi3g20940	1.65426	3.15963	1.16476	Cyclophilin-like peptidyl-prolyl cis-trans isomerase family protein	3
Bradi1g34320	3.24093	3.05608	1.51949	methyl-CPG-binding domain protein 02	3
Bradi2g55310	1.97158	3.04785	1.4032	Hs1pro-1 protein	3
Bradi2g00300	0.954907	3.03406	2.74033	Chaperone DnaJ-domain superfamily protein	3
Bradi4g17046	1.09469	3.00477	2.05949	Amidase family protein	3
Bradi5g18680	1.1425	2.997	2.41427	heat shock transcription factor B2A	3
Bradi4g35790	1.84018	2.98084	1.67618	UDP-D-glucose/UDP-D-galactose 4-epimerase 1	3
Bradi3g04754	1.46021	2.93016	3.0614	cytochrome-c oxidases;electron carriers	3
Bradi4g05210	1.36054	2.91445	2.04456	Adenine nucleotide alpha hydrolases-like superfamily protein	3
Bradi4g38302	1.49048	2.91355	2.49494	ABC transporter family protein	3
Bradi2g11990	1.37719	2.90619	2.52219	SERINE-ARGININE PROTEIN 30	3
Bradi3g29070	1.88668	2.90527	2.85714		3
Bradi1g61040	0.649	2.8965	2.0035	HSP20-like chaperones superfamily protein	3
Bradi1g39318	0.765568	2.89613	2.36073		3
Bradi1g65480	2.12344	2.89566	1.35616	DNAJ heat shock N-terminal domain-containing protein	3
Bradi4g02367	1.19865	2.86765	2.49786	Protein kinase superfamily protein	3
Bradi2g33682	1.63825	2.85192	2.11285	heat shock protein 91	3
Bradi2g55060	3.26883	2.84853	1.33477	laccase 7	3
Bradi1g23653	1.24341	2.84356	2.1049		3
Bradi1g68720	0.736294	2.83093	2.54985		3
Bradi2g13265	0.822115	2.83077	2.24433		3
Bradi3g43640	0.878119	2.8119	2.06599	rotamase FKBP 1	3
Bradi4g20960	2.34939	2.81182	2.62418	Trypsin family protein with PDZ domain	3
Bradi2g04680	2.82839	2.80828	1.26358	ankyrin repeat family protein	3
Bradi2g00280	3.40432	2.80673	0.925065	WRKY DNA-binding protein 26	3
Bradi2g45500	1.1195	2.79546	2.65473		3
Bradi2g54340	3.02129	2.79109	0.637511	Ankyrin repeat family protein	3
Bradi4g39876	1.64451	2.7669	2.08121		3
Bradi1g66800	0.885082	2.74695	2.45164	Fes1A	3
Bradi1g56240	2.96018	2.74336	1.01468	2-oxoglutarate (2OG) and Fe(II)-dependent oxygenase superfamily protein	3
Bradi3g37623	2.07888	2.73881	1.73329		3
Bradi5g09010	3.0512	2.72221	1.42872		3
Bradi2g09487	1.87603	2.70568	1.77424	RNI-like superfamily protein	3
Bradi5g22620	0.972643	2.69071	2.38446	Leucine-rich repeat protein kinase family protein	3
Bradi3g57525	3.49107	2.67336	4.48575	Adenine nucleotide alpha hydrolases-like superfamily protein	3
Bradi3g38487	2.20443	2.67247	2.06133	2-oxoglutarate (2OG) and Fe(II)-dependent oxygenase superfamily protein	3
Bradi2g52490	2.06199	2.66979	1.62667	Histidine kinase-, DNA gyrase B-, and HSP90-like ATPase family protein	3
Bradi1g19713	2.16162	2.64729	2.76873	carboxyesterase 18	3
Bradi2g46486	3.04693	2.62814	1.21124		3
Bradi2g27770	2.82515	2.6269	0.826434	beta glucosidase 11	3
Bradi1g09600	2.0287	2.61707	1.89996		3
Bradi1g50940	2.51796	2.61472	1.90628	Uncharacterised conserved protein UCP015417, vWA	3
Bradi3g27500	2.09417	2.60778	2.7307	cytochrome P450, family 71 subfamily B, polypeptide 7	3
Bradi3g59713	1.21633	2.60277	2.51477		3
Bradi1g15440	2.28153	2.60082	0.907447	dicer-like 2	3
Bradi1g26132	1.87374	2.59016	2.18553		3
Bradi2g39880	1.18274	2.57246	1.22201	Protein of unknown function (DUF1664)	3
Bradi3g33416	1.67936	2.56783	1.9304		3
Bradi2g09900	1.42226	2.56406	0.823864	Phenazine biosynthesis PhzC/PhzF protein	3
Bradi3g39110	1.10661	2.56381	2.65771	RING/U-box superfamily protein	3
Bradi3g42810	3.19884	2.55858	1.85494	Calcium-binding EF-hand family protein	3
Bradi5g19330	1.38727	2.54974	1.81634	oxidative stress 3	3
Bradi2g52150	2.48521	2.54009	1.9536	NB-ARC domain-containing disease resistance protein	3
Bradi3g31865	2.06396	2.53263	1.86792		3
Bradi3g29165	1.2447	2.52034	1.76246		3
Bradi1g60594	2.55792	2.51751	1.87586		3
Bradi3g59530	2.89613	2.51567	1.44818	NHL domain-containing protein	3
Bradi4g23695	0.528651	2.51058	2.53828	ankyrin repeat family protein	3
Bradi4g38690	2.60483	2.50735	0.677951	U-box domain-containing protein kinase family protein	3
Bradi1g38050	0.987864	2.49168	1.0705		3
Bradi1g69475	0.917196	2.48904	2.24365		3
Bradi1g69710	1.81388	2.48382	1.21522	Major facilitator superfamily protein	3
Bradi5g14730	2.02675	2.48332	1.81667	Protein phosphatase 2C family protein	3
Bradi1g25600	1.5603	2.4804	1.11557	cysteine-rich RLK (RECEPTOR-like protein kinase) 10	3
Bradi2g02537	1.9346	2.47106	1.37922	Protein kinase superfamily protein	3
Bradi1g45653	1.47559	2.46792	2.32926		3
Bradi2g42637	1.48019	2.46086	1.88977	F-box/RNI-like/FBD-like domains-containing protein	3
Bradi1g63640	0.61032	2.45651	2.62018	atypical CYS HIS rich thioredoxin 4	3
Bradi3g31860	2.36581	2.45054	1.76924	Glutathione S-transferase family protein	3
Bradi1g11220	3.5018	2.44658	1.1179	microsomal glutathione s-transferase, putative	3
Bradi3g40890	0.565775	2.44525	1.84077	rotamase FKBP 1	3
Bradi2g56662	1.72837	2.44068	1.1407	RNA-binding (RRM/RBD/RNP motifs) family protein	3
Bradi2g60926	1.81552	2.43505	0.84381	uridine 5\'-monophosphate synthase / UMP synthase (PYRE-F) (UMPS)	3
Bradi3g11270	2.08641	2.42039	2.05149	Pyruvate phosphate dikinase, PEP/pyruvate binding domain	3
Bradi1g17480	2.7483	2.41689	2.89554	NAC domain containing protein 47	3
Bradi1g55100	1.39296	2.41224	1.81725	thioredoxin H-type 1	3
Bradi5g25440	1.74755	2.40085	1.11757	Heavy metal transport/detoxification superfamily protein	3
Bradi2g17220	0.732827	2.39791	1.33502		3
Bradi2g41110	1.56209	2.38814	1.16974	cytochrome P450, family 72, subfamily A, polypeptide 15	3
Bradi3g49190	1.27522	2.38619	1.71357	myb domain protein 15	3
Bradi3g35400	1.88068	2.38179	0.937265	ATP-binding cassette A2	3
Bradi1g32460	1.80722	2.36653	2.19863	polyubiquitin 10	3
Bradi4g00218	1.70256	2.35592	1.8844		3
Bradi1g43447	1.86853	2.33683	1.54331	oxidoreductase, 2OG-Fe(II) oxygenase family protein	3
Bradi5g04686	2.82648	2.33267	0.760974	Sec1/munc18-like (SM) proteins superfamily	3
Bradi5g03780	1.95352	2.32781	2.39029	Subtilase family protein	3
Bradi1g64850	2.37706	2.3267	0.817532	Chaperone DnaJ-domain superfamily protein	3
Bradi2g45130	1.83872	2.31693	1.60058		3
Bradi2g41070	2.3854	2.29687	0.927604	methyl esterase 1	3
Bradi1g76000	2.41161	2.2818	1.74912		3
Bradi2g23837	0.922611	2.26273	2.08828	cytochrome P450, family 94, subfamily C, polypeptide 1	3
Bradi3g19010	1.04282	2.2571	1.1742	CONSTANS-like 5	3
Bradi3g20101	2.46504	2.25589	2.06595		3
Bradi3g02520	2.7488	2.25174	0.836482	BAX inhibitor 1	3
Bradi4g23360	1.2491	2.24208	1.63095	F-box family protein with a domain of unknown function (DUF295)	3
Bradi1g60130	0.595623	2.24092	1.99722	ATP-dependent protease La (LON) domain protein	3
Bradi1g04550	2.02918	2.2399	0.984583	RING/U-box superfamily protein	3
Bradi3g20106	2.11466	2.23792	2.03308		3
Bradi1g06495	1.23468	2.23126	3.06591		3
Bradi2g33570	0.729238	2.22107	1.31902	F-box family protein	3
Bradi1g20240	3.72554	2.21724	1.84812	cytochrome P450, family 709, subfamily B, polypeptide 1	3
Bradi5g16100	1.72678	2.21357	1.04896	UDP-glucosyl transferase 73D1	3
Bradi1g25588	2.09439	2.2134	1.31876	cysteine-rich RLK (RECEPTOR-like protein kinase) 8	3
Bradi2g11040	1.98751	2.20958	1.16928	RHOMBOID-like protein 14	3
Bradi3g46922	0.900753	2.20951	1.45905		3
Bradi2g56490	0.9405	2.20006	2.39335		3
Bradi4g07847	3.59926	2.19843	1.22851	beta-fructofuranosidase 5	3
Bradi1g52291	1.83189	2.19029	1.97145	homogentisate 1,2-dioxygenase	3
Bradi5g16770	0.953241	2.18783	1.61128	receptor lectin kinase	3
Bradi1g47960	0.507307	2.18488	2.36589		3
Bradi1g31000	0.741611	2.18083	1.93253	F-box and associated interaction domains-containing protein	3
Bradi3g40580	0.839729	2.17545	1.92226	Mitochondrial transcription termination factor family protein	3
Bradi1g69850	0.905428	2.1659	1.22145	Cell differentiation, Rcd1-like protein	3
Bradi2g27180	1.92662	2.15764	1.63712	eukaryotic release factor 1-2	3
Bradi1g61036	1.28547	2.14875	1.94318		3
Bradi1g30870	1.03175	2.14311	1.30826	WRKY DNA-binding protein 18	3
Bradi1g06340	1.28094	2.13911	1.32743	DNAJ homologue 2	3
Bradi4g35940	2.71249	2.13861	1.21874	cytochrome P450, family 71, subfamily A, polypeptide 22	3
Bradi4g20761	1.95847	2.1363	2.24734		3
Bradi1g73830	1.0188	2.135	1.49727		3
Bradi1g08145	2.93743	2.13168	1.40335	UDP-Glycosyltransferase superfamily protein	3
Bradi2g39970	0.809156	2.13002	1.56181	basic helix-loop-helix (bHLH) DNA-binding superfamily protein	3
Bradi2g52430	0.861599	2.11628	2.00563	HOPZ-ACTIVATED RESISTANCE 1	3
Bradi3g57017	0.949217	2.10882	1.65326	AGAMOUS-like 16	3
Bradi3g57013	1.17667	2.10498	1.94344		3
Bradi4g04662	2.43896	2.0923	1.11687	NB-ARC domain-containing disease resistance protein	3
Bradi2g02531	1.07462	2.09101	1.82721		3
Bradi1g14900	1.81503	2.09069	1.10189	cytochrome P450, family 81, subfamily D, polypeptide 5	3
Bradi3g28630	2.32469	2.08791	2.37484		3
Bradi3g27381	1.73268	2.08347	1.37857	SKP1-like 11	3
Bradi1g17160	1.82005	2.08204	1.83076	poly(A) polymerase 3	3
Bradi1g33150	3.07076	2.06835	1.40468	Calcium-dependent lipid-binding (CaLB domain) family protein	3
Bradi2g53750	1.61029	2.06735	0.597615	Heavy metal transport/detoxification superfamily protein	3
Bradi3g46867	0.921953	2.0637	2.16711	UDP-glucosyl transferase 85A2	3
Bradi4g21800	2.82164	2.05316	1.64506	RING/FYVE/PHD zinc finger superfamily protein	3
Bradi4g05940	2.53186	2.04802	1.16054	syntaxin of plants 131	3
Bradi1g31112	1.2522	2.04617	1.28933	exocyst complex component sec15A	3
Bradi1g32700	1.72969	2.03233	2.07576	polyubiquitin 10	3
Bradi2g08510	2.15606	2.02657	0.546926	alpha/beta-Hydrolases superfamily protein	3
Bradi4g45100	2.58629	2.01796	0.770071		3
Bradi4g26450	1.32533	2.01251	1.43379	S-locus lectin protein kinase family protein	3
Bradi1g41740	1.80069	2.0117	0.91992	Tyrosine transaminase family protein	3
Bradi4g35356	3.44847	2.01077	1.29948	UDP-glycosyltransferase 74 F1	3
Bradi1g71070	0.681109	2.00104	1.89047	DHBP synthase RibB-like alpha/beta domain	3
Bradi4g07831	0.85788	1.99504	1.81533	global transcription factor C	3
Bradi2g00290	0.962448	1.97919	1.76162	Nucleotide-diphospho-sugar transferases superfamily protein	3
Bradi1g22746	1.85433	1.97692	1.33058	Eukaryotic protein of unknown function (DUF872)	3
Bradi1g62957	0.626419	1.96917	1.96651	sucrose synthase 3	3
Bradi3g09850	1.41079	1.95544	0.989622	VIRB2-interacting protein 2	3
Bradi3g39620	1.47819	1.95506	0.992387	HEAT SHOCK PROTEIN 81.4	3
Bradi5g06207	2.96476	1.94509	0.887658	Oxidoreductase, zinc-binding dehydrogenase family protein	3
Bradi2g51240	1.46873	1.93469	1.3366		3
Bradi1g03675	1.44881	1.91854	1.86508		3
Bradi2g12910	1.6705	1.91546	0.859521	cysteine-rich RLK (RECEPTOR-like protein kinase) 25	3
Bradi1g46670	3.58446	1.90503	1.15595	sucrose synthase 4	3
Bradi3g55090	1.64005	1.90269	1.47155	PPPDE putative thiol peptidase family protein	3
Bradi3g35820	0.637868	1.90114	2.15862	trehalose-6-phosphatase synthase S8	3
Bradi3g21270	1.09275	1.88622	1.80095	Protein of unknown function (DUF1218)	3
Bradi2g41670	1.70105	1.86167	0.606119	basic helix-loop-helix (bHLH) DNA-binding family protein	3
Bradi2g08330	1.69457	1.84897	0.930998	DNAJ heat shock family protein	3
Bradi2g52840	2.14746	1.84743	1.12512	NB-ARC domain-containing disease resistance protein	3
Bradi2g10942	1.73532	1.845	1.34752	RING/FYVE/PHD zinc finger superfamily protein	3
Bradi1g05560	2.5844	1.83874	0.423665	Bax inhibitor-1 family protein	3
Bradi1g73100	1.85209	1.8344	1.94143		3
Bradi4g08640	1.38262	1.82973	1.92967		3
Bradi5g24660	1.34059	1.82501	1.20362	Adenine nucleotide alpha hydrolases-like superfamily protein	3
Bradi3g41900	1.47633	1.80441	0.991567		3
Bradi5g01930	1.14647	1.80079	1.56911	exocyst subunit exo70 family protein A3	3
Bradi2g43362	0.865147	1.79795	1.69637	lsd one like 2	3
Bradi4g18320	2.31926	1.79313	0.432689	RPA70-kDa subunit B	3
Bradi1g60320	2.3637	1.79118	1.92659	sucrose synthase 4	3
Bradi2g51050	2.64804	1.78066	0.754717	TRAM, LAG1 and CLN8 (TLC) lipid-sensing domain containing protein	3
Bradi3g41910	2.2008	1.77435	1.63361	LRR and NB-ARC domains-containing disease resistance protein	3
Bradi4g34240	1.3582	1.76363	1.56775		3
Bradi3g22950	3.13192	1.76363	1.14572	HXXXD-type acyl-transferase family protein	3
Bradi2g58130	1.42152	1.75203	1.5622	relative of early flowering 6	3
Bradi5g22400	1.80758	1.75119	0.901609	BTB-POZ and MATH domain 2	3
Bradi2g11240	1.54936	1.7497	1.2752	squamosa promoter binding protein-like 1	3
Bradi1g34940	0.972559	1.74598	1.64951		3
Bradi1g28245	2.44371	1.73949	1.97594	Ribonuclease H-like superfamily protein	3
Bradi3g20922	3.70078	1.73622	1.55769		3
Bradi4g10190	0.714914	1.73157	1.67572	NB-ARC domain-containing disease resistance protein	3
Bradi5g03110	1.79644	1.72587	0.899922	NB-ARC domain-containing disease resistance protein	3
Bradi3g19940	1.74162	1.72529	1.275		3
Bradi1g63650	2.36791	1.72506	1.58627	aminophospholipid ATPase 1	3
Bradi2g35600	2.99316	1.72313	0.569441	Rubber elongation factor protein (REF)	3
Bradi1g54977	1.48869	1.71966	1.9514	Argonaute family protein	3
Bradi3g39600	1.15944	1.71268	1.47369		3
Bradi5g03400	2.88243	1.70989	1.20738	Uridine diphosphate glycosyltransferase 74E2	3
Bradi2g15720	1.30023	1.7079	1.78363	3-ketoacyl-CoA synthase 11	3
Bradi1g63422	1.22504	1.70744	1.50869	DNA-binding bromodomain-containing protein	3
Bradi3g39450	0.907707	1.70641	1.72131	Transducin/WD40 repeat-like superfamily protein	3
Bradi5g10510	1.07049	1.70386	1.66726	bidirectional amino acid transporter 1	3
Bradi3g57510	2.0887	1.6833	1.33959	cyclic nucleotide-binding transporter 1	3
Bradi5g04730	1.47647	1.68034	1.4091		3
Bradi1g30247	2.23399	1.6725	1.06153	Ubiquitin-like superfamily protein	3
Bradi5g21336	2.40019	1.66911	0.91754	regulatory particle non-ATPase 12B	3
Bradi3g50110	1.15097	1.66842	1.27003	stress-inducible protein, putative	3
Bradi4g17020	2.05518	1.6657	0.605128	respiratory burst oxidase homologue D	3
Bradi2g58270	1.72025	1.66528	1.00634	dicer-like 3	3
Bradi1g14430	1.60714	1.66292	1.29819	RING/U-box superfamily protein	3
Bradi4g40197	0.689172	1.66078	1.62211	Tetratricopeptide repeat (TPR)-like superfamily protein	3
Bradi5g10421	0.667201	1.65833	1.80902		3
Bradi1g31020	1.80527	1.64521	0.799069	NAD(P)-binding Rossmann-fold superfamily protein	3
Bradi1g08875	1.82951	1.63322	1.43785		3
Bradi1g09150	2.13737	1.63271	0.485886	prenylated RAB acceptor 1.B4	3
Bradi5g15631	1.3921	1.63086	1.50107	RNAligase	3
Bradi2g27800	1.5903	1.62775	1.41794		3
Bradi4g45340	0.717649	1.62201	1.70365	Polymerase/histidinol phosphatase-like	3
Bradi3g48590	2.67251	1.62079	0.640952	temperature-induced lipocalin	3
Bradi2g40142	2.05801	1.61617	1.13322		3
Bradi2g26620	1.68574	1.61468	1.14661		3
Bradi3g53790	0.713969	1.61394	2.6004	trehalose-6-phosphatase synthase S8	3
Bradi3g20020	1.56381	1.60255	2.19554	monogalactosyldiacylglycerol synthase 2	3
Bradi4g25136	1.18065	1.59663	1.31682		3
Bradi1g58704	1.52571	1.59427	1.17665	F-box and associated interaction domains-containing protein	3
Bradi2g51010	0.796576	1.59354	1.5985		3
Bradi3g39392	1.5804	1.59222	0.683657		3
Bradi3g59910	1.60218	1.58317	1.1995	RNA-dependent RNA polymerase 1	3
Bradi3g15720	1.96689	1.57337	2.05171	HXXXD-type acyl-transferase family protein	3
Bradi4g31430	1.42006	1.56471	1.78937	Protein kinase superfamily protein	3
Bradi3g10730	1.96036	1.56241	1.16269	myb-like transcription factor family protein	3
Bradi1g44640	1.54693	1.54029	1.40029		3
Bradi4g41980	1.60305	1.53627	1.22263	exocyst subunit exo70 family protein A1	3
Bradi5g25941	1.72685	1.53529	0.96749		3
Bradi4g03932	0.894716	1.53509	1.63802		3
Bradi3g45990	1.79351	1.53102	1.01604		3
Bradi3g04730	0.754122	1.49377	1.93089	polyubiquitin 10	3
Bradi1g30110	1.58484	1.49236	1.40608	Protein of unknown function (DUF668)	3
Bradi3g54460	2.50388	1.48527	0.976983	ENTH/ANTH/VHS superfamily protein	3
Bradi1g72280	2.40975	1.46902	0.706154	alpha/beta-Hydrolases superfamily protein	3
Bradi1g64140	1.45426	1.46893	2.28269	myb domain protein 112	3
Bradi2g08420	0.987415	1.45373	2.42505		3
Bradi3g56035	1.25106	1.44934	1.31821	U-box domain-containing protein kinase family protein	3
Bradi2g47952	2.23037	1.44455	1.2821		3
Bradi1g13430	2.0317	1.43311	0.552416	Uncharacterized conserved protein (DUF2215)	3
Bradi5g19471	1.49481	1.42995	0.883656		3
Bradi1g70050	1.17215	1.41614	1.31422	RING/FYVE/PHD zinc finger superfamily protein	3
Bradi2g62940	2.97147	1.41191	3.23111		3
Bradi2g07420	1.19246	1.4082	1.82944	Mitochondrial substrate carrier family protein	3
Bradi4g15060	1.1255	1.39426	1.37498	Disease resistance protein (CC-NBS-LRR class) family	3
Bradi1g69136	1.27823	1.3833	1.45779		3
Bradi1g74560	0.95947	1.34416	1.57165	evolutionarily conserved C-terminal region 2	3
Bradi1g33390	1.83916	1.29223	0.526165	Zinc finger protein 622	3
Bradi1g33250	1.98373	1.2911	1.4566	Regulator of Vps4 activity in the MVB pathway protein	3
Bradi3g57010	1.34681	1.26878	1.39373	plantacyanin	3
Bradi2g15550	2.52204	1.02448	0.49318		3
Bradi1g44270	1.85908	1.02022	0.79078	NF-X-like 1	3
Bradi5g03300	2.20236	1.00689	0.732078	Uridine diphosphate glycosyltransferase 74E2	3
Bradi1g20260	2.93057	0.989941	0.82971	cytochrome P450, family 709, subfamily B, polypeptide 1	3
Bradi1g41980	2.08285	0.969062	0.675731	RNAse II-like 1	3
Bradi3g07850	1.95289	0.938931	0.885653	pleiotropic drug resistance 12	3
Bradi4g22630	2.1455	0.643732	0.754029	alcohol dehydrogenase 1	3
Bradi2g02150	0	4.82984	0		4
Bradi5g24200	0	4.72633	0	Peroxidase superfamily protein	4
Bradi2g35540	0	4.69854	0	Serine protease inhibitor, potato inhibitor I-type family protein	4
Bradi4g44000	0	3.86868	0	NAC domain containing protein 47	4
Bradi4g32140	0	3.84471	0	alpha-amylase-like	4
Bradi2g34600	0	3.83352	0	basic helix-loop-helix (bHLH) DNA-binding superfamily protein	4
Bradi5g26240	0	3.5882	0	Dof-type zinc finger DNA-binding family protein	4
Bradi2g30380	0	3.54833	0	Major facilitator superfamily protein	4
Bradi1g17860	0	3.51729	-1.73327	Peroxidase superfamily protein	4
Bradi5g15418	0	3.32767	0	seed gene 1	4
Bradi1g20063	0	3.25172	0	NAC (No Apical Meristem) domain transcriptional regulator superfamily protein	4
Bradi2g58340	0	3.24679	0		4
Bradi1g29070	0	3.1513	0	Uncharacterised protein family (UPF0497)	4
Bradi2g35500	0	3.05898	0	Serine protease inhibitor, potato inhibitor I-type family protein	4
Bradi4g07330	0	2.92378	0	Major facilitator superfamily protein	4
Bradi4g23730	0	2.79961	0	BTB-POZ and MATH domain 1	4
Bradi4g09100	0	2.71831	0	NAD(P)-binding Rossmann-fold superfamily protein	4
Bradi2g20120	0	2.65562	0		4
Bradi5g16115	0	2.64433	0		4
Bradi4g20554	0	2.62209	0		4
Bradi3g19220	0	2.5833	0	cytochrome P450, family 96, subfamily A, polypeptide 10	4
Bradi2g11140	0	2.56187	0	Chitinase family protein	4
Bradi1g35592	0	2.55132	0		4
Bradi4g38014	0	2.5318	0		4
Bradi4g42652	0	2.50027	0	F-box family protein with a domain of unknown function (DUF295)	4
Bradi3g41117	0	2.46869	0	Myzus persicae-induced lipase 1	4
Bradi2g31531	0	2.45575	0	YELLOW STRIPE like 8	4
Bradi2g48345	0	2.45483	0		4
Bradi2g47273	0	2.45415	0	ROTUNDIFOLIA like 16	4
Bradi2g36205	0	2.43789	0	MIF4G domain-containing protein / MA3 domain-containing protein	4
Bradi2g18120	0	2.43634	0		4
Bradi3g11066	0	2.39496	0	cation exchanger 3	4
Bradi2g06690	0	2.36897	0	F-box family protein with a domain of unknown function (DUF295)	4
Bradi3g22215	0	2.36195	0		4
Bradi1g15695	0	2.33302	0	cytochrome P450, family 79, subfamily B, polypeptide 2	4
Bradi4g25933	0	2.33044	0		4
Bradi2g47210	0	2.32999	0	basic chitinase	4
Bradi3g10430	0	2.32525	0	Disease resistance-responsive (dirigent-like protein) family protein	4
Bradi1g50510	0	2.32109	0	Protein of unknown function (DUF1138)	4
Bradi1g60587	0	2.31637	0	glutathione S-transferase TAU 8	4
Bradi3g47307	0	2.30362	0		4
Bradi1g13060	0	2.30227	0	osmotin 34	4
Bradi1g70730	0	2.28698	0	Disease resistance-responsive (dirigent-like protein) family protein	4
Bradi4g25646	0	2.2856	0	cysteine-rich RLK (RECEPTOR-like protein kinase) 39	4
Bradi3g02510	0	2.26678	0	AT-hook motif nuclear-localized protein 1	4
Bradi3g08350	0	2.26667	0	O-acetylserine (thiol) lyase B	4
Bradi5g16660	0	2.26525	0	NAD(P)-binding Rossmann-fold superfamily protein	4
Bradi2g48467	0	2.26328	0	LRR and NB-ARC domains-containing disease resistance protein	4
Bradi2g22025	0	2.25703	0		4
Bradi2g60630	0	2.24795	0		4
Bradi4g07730	0	2.22784	0		4
Bradi3g59380	0	2.22383	0	NAC domain containing protein 94	4
Bradi2g06030	0	2.21787	0	cytokinin oxidase 5	4
Bradi5g17730	0	2.21028	0		4
Bradi2g09270	0	2.20154	0		4
Bradi2g02830	0	2.19907	0		4
Bradi2g17360	0	2.1746	0	Galactosyltransferase family protein	4
Bradi1g58690	0	2.16953	0		4
Bradi3g47298	0	2.16872	0		4
Bradi3g50835	0	2.14357	0		4
Bradi4g45010	0	2.1397	0	glutamine-dependent asparagine synthase 1	4
Bradi3g41284	0	2.1213	0	BTB-POZ and MATH domain 1	4
Bradi1g59130	0	2.12079	0	Polynucleotidyl transferase, ribonuclease H-like superfamily protein	4
Bradi4g23825	0	2.11948	0	BTB-POZ and MATH domain 1	4
Bradi3g58610	0	2.11685	0	F-BOX WITH WD-40 2	4
Bradi1g56755	0	2.10948	0		4
Bradi4g04140	0	2.1072	0	Uncharacterised protein family (UPF0497)	4
Bradi4g04740	0	2.10213	0	RNI-like superfamily protein	4
Bradi5g27140	0	2.09003	0	F-box/RNI-like superfamily protein	4
Bradi3g53560	0	2.086	0	BCL-2-associated athanogene 5	4
Bradi3g14035	0	2.07859	0		4
Bradi1g09603	0	2.07283	0		4
Bradi1g56230	0	2.06038	0	polyubiquitin 10	4
Bradi2g21370	0	2.0554	0		4
Bradi3g19073	0	2.05527	0		4
Bradi2g46761	0	2.04471	0	anti- silencing function 1b	4
Bradi1g46300	0	2.04188	0		4
Bradi4g02184	0	2.03359	0	Concanavalin A-like lectin protein kinase family protein	4
Bradi1g25640	0	2.02703	0	chorismate mutase 1	4
Bradi1g36536	0	2.02076	0		4
Bradi1g36371	0	2.01365	0		4
Bradi4g30681	0	2.00808	0		4
Bradi4g44730	0	2.00367	0	eukaryotic release factor 1-1	4
Bradi4g15745	0	2.00223	0	nuclear RNA polymerase D2B	4
Bradi1g69044	0	1.98854	0		4
Bradi3g42301	0	1.9829	0		4
Bradi1g17560	0	1.98274	0		4
Bradi5g22836	0	1.96664	0		4
Bradi2g50515	0	1.96153	0	exocyst subunit exo70 family protein F1	4
Bradi5g14060	0	1.95607	0	Tetratricopeptide repeat (TPR)-like superfamily protein	4
Bradi4g44145	0	1.94552	0		4
Bradi4g10387	0	1.94322	0	cysteine-rich RLK (RECEPTOR-like protein kinase) 10	4
Bradi4g24700	0	1.94315	0	Putative endonuclease or glycosyl hydrolase	4
Bradi4g11720	0	1.92493	0	F-box/RNI-like superfamily protein	4
Bradi3g41290	0	1.90691	0	BTB-POZ and MATH domain 1	4
Bradi3g35940	0	1.90023	0	2-oxoglutarate (2OG) and Fe(II)-dependent oxygenase superfamily protein	4
Bradi3g22032	0	1.89038	0	ROTUNDIFOLIA like 17	4
Bradi2g17610	0	1.8791	0	ethylene response DNA binding factor 3	4
Bradi2g09920	0	1.87662	0	F-box/RNI-like superfamily protein	4
Bradi1g46710	0	1.87066	0		4
Bradi1g66190	0	1.86138	0		4
Bradi3g22527	0	1.85969	0	nodulin MtN21 /EamA-like transporter family protein	4
Bradi3g06300	0	1.85628	0	cytochrome P450, family 71, subfamily B, polypeptide 2	4
Bradi1g28220	0	1.85542	0	Pentatricopeptide repeat (PPR) superfamily protein	4
Bradi1g23935	0	1.84653	0		4
Bradi3g28130	0	1.84593	0		4
Bradi3g39722	0	1.8426	0		4
Bradi3g06090	0	1.83482	0	tRNAHis guanylyltransferase	4
Bradi2g06510	0	1.83408	0	Protein kinase superfamily protein	4
Bradi2g43040	0	1.83311	0	Chaperone DnaJ-domain superfamily protein	4
Bradi2g10900	0	1.82962	0		4
Bradi1g56095	0	1.82894	0		4
Bradi5g03868	0	1.82098	0		4
Bradi2g09253	0	1.8191	0		4
Bradi2g32890	0	1.81167	0	NOD26-like intrinsic protein 1;2	4
Bradi5g19386	0	1.8095	0	Concanavalin A-like lectin protein kinase family protein	4
Bradi2g09366	0	1.80554	0		4
Bradi3g16940	0	1.80226	0	Cupredoxin superfamily protein	4
Bradi3g41620	0	1.79829	0		4
Bradi4g34200	0	1.7897	0	FAD-dependent oxidoreductase family protein	4
Bradi1g49000	0	1.78668	0	GDSL-like Lipase/Acylhydrolase superfamily protein	4
Bradi2g55630	0	1.78597	0	chitinase A	4
Bradi1g27542	0	1.78464	0		4
Bradi4g23696	0	1.78017	0		4
Bradi2g17410	0	1.77852	0	Protein of unknown function (DUF1639)	4
Bradi4g05976	0	1.77573	0	F-box family protein	4
Bradi1g47690	0	1.77169	0	WRKY DNA-binding protein 33	4
Bradi3g10800	0	1.77037	0		4
Bradi4g09417	0	1.7615	0	chitinase A	4
Bradi1g61750	0	1.75984	0	Major facilitator superfamily protein	4
Bradi3g45090	0	1.75826	0	Plant invertase/pectin methylesterase inhibitor superfamily protein	4
Bradi1g50560	0	1.7581	0		4
Bradi5g14836	0	1.75722	0		4
Bradi4g14582	0	1.75064	0	Ubiquitin carboxyl-terminal hydrolase-related protein	4
Bradi1g43480	0	1.74984	0	nuclear factor Y, subunit B6	4
Bradi4g30637	0	1.7497	0	Adenosylmethionine decarboxylase family protein	4
Bradi1g58687	0	1.74728	0		4
Bradi3g02590	0	1.74719	0	Microtubule associated protein (MAP65/ASE1) family protein	4
Bradi2g18830	0	1.74228	0	LRR and NB-ARC domains-containing disease resistance protein	4
Bradi4g09957	0	1.7392	0	NB-ARC domain-containing disease resistance protein	4
Bradi1g40350	0	1.73579	0		4
Bradi2g01152	0	1.73394	0		4
Bradi1g17420	0	1.73065	0	WUSCHEL related homeobox 11	4
Bradi2g42257	0	1.72854	0		4
Bradi4g14710	0	1.72739	0	Major facilitator superfamily protein	4
Bradi1g27095	0	1.72521	0	Ubiquitin supergroup;Ribosomal protein L40e	4
Bradi1g56651	0	1.72257	0	transferases;folic acid binding	4
Bradi3g27058	0	1.71989	0	wall-associated kinase 2	4
Bradi1g27476	0	1.71844	0	F-box/RNI-like/FBD-like domains-containing protein	4
Bradi2g03191	0	1.71457	0	NB-ARC domain-containing disease resistance protein	4
Bradi3g07602	0	1.70831	0		4
Bradi1g63680	0	1.7017	0	WUSCHEL related homeobox 11	4
Bradi2g53940	0	1.70116	0	Outer membrane OMP85 family protein	4
Bradi2g17960	0	1.6935	0		4
Bradi3g43890	0	1.69127	0	cytochrome P450, family 87, subfamily A, polypeptide 6	4
Bradi5g12982	0	1.68328	0	phosphofructokinase 2	4
Bradi2g36571	0	1.68166	0	F-box/RNI-like superfamily protein	4
Bradi5g24460	0	1.68092	0	Calmodulin-binding protein	4
Bradi2g26845	0	1.67888	0		4
Bradi1g60120	0	1.67694	0	Mob1/phocein family protein	4
Bradi4g13864	0	1.66759	0	BTB/POZ/MATH-domains containing protein	4
Bradi2g14760	0	1.66566	0		4
Bradi3g27541	0	1.66322	0		4
Bradi2g42800	0	1.66048	0	F-box/RNI-like superfamily protein	4
Bradi1g55452	0	1.66029	0		4
Bradi4g10280	0	1.65982	0	F-box and associated interaction domains-containing protein	4
Bradi2g26921	0	1.65605	0		4
Bradi4g34380	0	1.64835	0		4
Bradi1g04450	0	1.64281	0		4
Bradi3g55436	0	1.63331	0		4
Bradi3g51182	0	1.63254	0	Arabidopsis protein of unknown function (DUF241)	4
Bradi2g38413	0	1.62517	0	cysteine-rich RLK (RECEPTOR-like protein kinase) 2	4
Bradi5g01457	0	1.62424	0		4
Bradi4g16068	0	1.6188	0	Leucine-rich repeat protein kinase family protein	4
Bradi2g03130	0	1.61224	0	Trypsin family protein with PDZ domain	4
Bradi3g48970	0	1.61086	0	SET-domain containing protein lysine methyltransferase family protein	4
Bradi1g66280	0	1.61055	0	Plant protein 1589 of unknown function	4
Bradi1g03307	0	1.60432	0	F-box associated ubiquitination effector family protein	4
Bradi2g21310	0	1.60112	0	nodulin MtN21 /EamA-like transporter family protein	4
Bradi1g15950	0	1.6006	0		4
Bradi1g30020	0	1.59985	0	Rhodanese/Cell cycle control phosphatase superfamily protein	4
Bradi5g27210	0	1.59786	0	Peroxidase superfamily protein	4
Bradi2g34257	0	1.59566	0	Alba DNA/RNA-binding protein	4
Bradi1g62507	0	1.59009	0	F-box/RNI-like superfamily protein	4
Bradi2g23637	0	1.58066	0		4
Bradi1g44415	0	1.57918	0		4
Bradi4g08094	0	1.57745	0		4
Bradi3g51110	0	1.57064	0	disease resistance family protein / LRR family protein	4
Bradi1g48050	0	1.56957	0	Raffinose synthase family protein	4
Bradi1g42548	0	1.56875	0		4
Bradi1g39141	0	1.56676	0		4
Bradi3g37390	0	1.56386	0	Protein of unknown function (DUF581)	4
Bradi1g61545	0	1.56033	0		4
Bradi2g58616	0	1.55692	0	Tetratricopeptide repeat (TPR)-like superfamily protein	4
Bradi2g26964	0	1.5395	0		4
Bradi4g04073	0	1.5389	0		4
Bradi3g50300	0	1.53761	0	chromatin remodeling 31	4
Bradi2g60470	0	1.5326	0		4
Bradi2g38090	0	1.53025	0	Protein kinase superfamily protein	4
Bradi4g11715	0	1.53	0	F-box/RNI-like/FBD-like domains-containing protein	4
Bradi4g09457	0	1.52548	0	protein serine/threonine kinases;protein kinases;ATP binding;sugar binding;kinases;carbohydrate binding	4
Bradi3g25586	0	1.51809	0		4
Bradi4g00206	0	1.51685	0	S-locus lectin protein kinase family protein	4
Bradi2g36893	0	1.50999	0		4
Bradi5g13440	0	1.50782	0	Tetratricopeptide repeat (TPR)-like superfamily protein	4
Bradi2g18580	0	1.50753	0	F-box and associated interaction domains-containing protein	4
Bradi4g05490	0	1.50652	0	F-box and associated interaction domains-containing protein	4
Bradi3g08590	0	1.50559	0	ABA Overly-Sensitive 5	4
Bradi3g17910	0	1.5022	0	GTP-binding family protein	4
Bradi3g41611	0	1.50214	0		4
Bradi1g34225	0	1.50125	0		4
Bradi4g36916	0	1.49164	0		4
Bradi3g44090	0	1.49042	0		4
Bradi3g16720	0	1.48709	0		4
Bradi3g28055	0	1.48292	0		4
Bradi2g20881	0	1.48268	0	Protein kinase superfamily protein	4
Bradi3g36780	0	1.47708	0	wall associated kinase 5	4
Bradi2g42920	0	1.47698	0	EF hand calcium-binding protein family	4
Bradi1g78718	0	1.47623	0		4
Bradi4g44850	0	1.4727	0	Lateral organ boundaries (LOB) domain family protein	4
Bradi3g48281	0	1.47006	0	Protein phosphatase 2C family protein	4
Bradi3g09600	0	1.46971	0		4
Bradi5g24430	0	1.469	0	endonuclease 2	4
Bradi5g23182	0	1.46737	0	Wound-responsive family protein	4
Bradi4g25060	0	1.46	0	Arabidopsis protein of unknown function (DUF241)	4
Bradi1g66916	0	1.45783	0	NAD(P)-binding Rossmann-fold superfamily protein	4
Bradi3g16340	0	1.45724	0	Homeodomain-like superfamily protein	4
Bradi2g42749	0	1.45659	0	F-box family protein	4
Bradi4g25243	0	1.45465	0		4
Bradi4g33532	0	1.45441	0	ubiquitin protein ligase 5	4
Bradi4g36093	0	1.45353	0		4
Bradi4g28920	0	1.45288	0	Heavy metal transport/detoxification superfamily protein	4
Bradi1g18793	0	1.45061	0		4
Bradi4g24023	0	1.44587	0		4
Bradi2g40651	0	1.44333	0	nodulin MtN21 /EamA-like transporter family protein	4
Bradi1g76170	0	1.43717	0	acyl activating enzyme 1	4
Bradi2g37260	0	1.43471	0		4
Bradi1g36812	0	1.43391	0		4
Bradi2g54791	0	1.43225	0	Homeodomain-like superfamily protein	4
Bradi4g23834	0	1.43195	0	BTB-POZ and MATH domain 1	4
Bradi3g47652	0	1.4273	0		4
Bradi1g02730	0	1.42397	0	RNA cyclase family protein	4
Bradi2g46550	0	1.42253	0	RNA polymerase III subunit RPC82 family protein	4
Bradi4g42720	0	1.4173	0		4
Bradi2g42960	0	1.41313	0	gamete-expressed 3	4
Bradi2g36330	0	1.40027	0	RNA-binding CRS1 / YhbY (CRM) domain protein	5
Bradi1g77187	0	1.3996	0	ubiquitin 8	5
Bradi3g55500	0	1.39659	0		5
Bradi4g35750	0	1.39575	0	Ubiquitin carboxyl-terminal hydrolase family protein	5
Bradi1g57730	0	1.387	0	receptor lectin kinase	5
Bradi4g08880	0	1.38313	0	DNA/RNA polymerases superfamily protein	5
Bradi3g28050	0	1.37812	0		5
Bradi5g12865	0	1.37652	0		5
Bradi4g40178	0	1.37529	0		5
Bradi4g34846	0	1.36952	0	Esterase/lipase/thioesterase family protein	5
Bradi3g32885	0	1.3679	0	lsd one like 1	5
Bradi4g27940	0	1.36753	0	glutathione S-transferase THETA 3	5
Bradi4g19020	0	1.36521	0	Pyridoxal phosphate (PLP)-dependent transferases superfamily protein	5
Bradi3g22043	0	1.36044	0	conserved peptide upstream open reading frame 5	5
Bradi2g01764	0	1.35808	0	Protein with RING/U-box and TRAF-like domains	5
Bradi1g52730	0	1.35778	0	RING/U-box superfamily protein	5
Bradi1g19910	0	1.35694	0	zinc knuckle (CCHC-type) family protein	5
Bradi3g58295	0	1.3563	0		5
Bradi1g50190	0	1.35608	0	DNAJ heat shock N-terminal domain-containing protein	5
Bradi3g01170	0	1.35334	0	wall associated kinase 3	5
Bradi3g16790	0	1.35262	0	Protein kinase family protein with leucine-rich repeat domain	5
Bradi1g33140	0	1.3511	0	Trypsin family protein with PDZ domain	5
Bradi2g54441	0	1.33202	0	GTP-binding protein Obg/CgtA	5
Bradi2g52830	0	1.33051	0	las1-like family protein	5
Bradi4g19550	0	1.32936	0	Protein kinase superfamily protein	5
Bradi2g35660	0	1.32472	0		5
Bradi4g30791	0	1.32311	0		5
Bradi3g44596	0	1.32261	0		5
Bradi1g59140	0	1.32152	0		5
Bradi1g18640	0	1.31867	0		5
Bradi3g21337	0	1.31846	0	xyloglucan endotransglucosylase/hydrolase 28	5
Bradi1g49663	0	1.31168	0		5
Bradi3g38470	0	1.30822	0	2-oxoglutarate (2OG) and Fe(II)-dependent oxygenase superfamily protein	5
Bradi3g18517	0	1.3026	0		5
Bradi4g10137	0	1.29288	0	Late embryogenesis abundant protein (LEA) family protein	5
Bradi4g10270	0	1.28822	0	F-box family protein	5
Bradi4g36060	0	1.28513	0	non-yellowing 1	5
Bradi2g18868	0	1.28284	0		5
Bradi2g24980	0	1.28156	0	2-oxoglutarate (2OG) and Fe(II)-dependent oxygenase superfamily protein	5
Bradi1g28194	0	1.27633	0		5
Bradi5g16666	0	1.27555	0	GATA type zinc finger transcription factor family protein	5
Bradi1g23722	0	1.27287	0	receptor lectin kinase	5
Bradi1g30170	0	1.26887	0		5
Bradi5g13967	0	1.26183	0	Eukaryotic rpb5 RNA polymerase subunit family protein	5
Bradi1g07860	0	1.25888	0	ankyrin repeat family protein	5
Bradi1g57810	0	1.25757	0	receptor lectin kinase	5
Bradi1g32010	0	1.25686	0	fibrillarin 1	5
Bradi5g16672	0	1.25529	0	myb domain protein 19	5
Bradi4g09656	0	1.25358	0		5
Bradi5g20448	0	1.25327	0		5
Bradi2g39921	0	1.24871	0		5
Bradi5g21410	0	1.24514	0	cytochrome P450, family 71, subfamily B, polypeptide 35	5
Bradi1g66900	0	1.24392	0	NAD(P)-binding Rossmann-fold superfamily protein	5
Bradi2g32210	0	1.23812	0	RNI-like superfamily protein	5
Bradi4g44445	0	1.2377	0		5
Bradi5g19392	0	1.23479	0	Concanavalin A-like lectin protein kinase family protein	5
Bradi2g15480	0	1.23382	0	dihydrodipicolinate synthase	5
Bradi1g25577	0	1.22792	0	Cytokine-induced anti-apoptosis inhibitor 1, Fe-S biogenesis	5
Bradi2g14480	0	1.22533	0	Uncharacterised conserved protein UCP009193	5
Bradi2g36526	0	1.22176	0		5
Bradi4g21200	0	1.22083	0	Tetratricopeptide repeat (TPR)-like superfamily protein	5
Bradi4g26955	0	1.21904	0	Copper transport protein family	5
Bradi2g09160	0	1.21845	0	Ribosomal L18p/L5e family protein	5
Bradi4g33570	0	1.21777	0		5
Bradi3g16860	0	1.21262	0	Protein kinase family protein with leucine-rich repeat domain	5
Bradi2g37140	0	1.21055	0	embryo defective 2735	5
Bradi4g01590	0	1.20894	0	Transducin/WD40 repeat-like superfamily protein	5
Bradi3g56100	0	1.20375	0	DEA(D/H)-box RNA helicase family protein	5
Bradi4g05850	0	1.20236	0	plus-3 domain-containing protein	5
Bradi3g29240	0	1.19971	0	pentatricopeptide repeat 336	5
Bradi3g49061	0	1.19926	0	cofactor of nitrate reductase and xanthine dehydrogenase 2	5
Bradi3g17580	0	1.19332	0	F-box family protein	5
Bradi2g34187	0	1.19293	0	wall associated kinase 5	5
Bradi1g31910	0	1.19195	0	F-box family protein	5
Bradi2g37525	0	1.1847	0		5
Bradi4g39960	0	1.18265	0	Zinc-binding dehydrogenase family protein	5
Bradi4g06257	0	1.18108	0	RNI-like superfamily protein	5
Bradi2g12323	0	1.17492	0	ubiquitin extension protein 1	5
Bradi1g70637	0	1.16988	0	Pentatricopeptide repeat (PPR) superfamily protein	5
Bradi2g51230	0	1.16556	0	Mitochondrial glycoprotein family protein	5
Bradi4g17206	0	1.16434	0		5
Bradi2g37552	0	1.16399	0		5
Bradi3g02247	0	1.16181	0	F-box family protein	5
Bradi1g03605	0	1.16126	0		5
Bradi1g28100	0	1.15751	0	RNA polymerase Rpb7 N-terminal domain-containing protein	5
Bradi5g12757	0	1.156	0	RNA-dependent RNA polymerase 2	5
Bradi3g22870	0	1.14984	0	vacuolar proton ATPase A3	5
Bradi2g11520	0	1.14949	0	endonuclease/exonuclease/phosphatase family protein	5
Bradi4g34065	0	1.14732	0		5
Bradi2g07740	0	1.14315	0	Thioesterase superfamily protein	5
Bradi3g18440	0	1.14167	0	BTB-POZ and MATH domain 2	5
Bradi3g09490	0	1.1411	0	dual specificity protein phosphatase-related	5
Bradi2g50550	0	1.13717	0	Pentatricopeptide repeat (PPR) superfamily protein	5
Bradi4g33500	0	1.13325	0	2-oxoglutarate (2OG) and Fe(II)-dependent oxygenase superfamily protein	5
Bradi4g37715	0	1.12918	0	NIMA-related kinase 5	5
Bradi2g10155	0	1.12894	0		5
Bradi3g33760	0	1.12892	0	RING/U-box superfamily protein	5
Bradi1g18830	0	1.12869	0	RNA helicase family protein	5
Bradi1g78076	0	1.12597	0	photosystem II reaction center protein D	5
Bradi4g13556	0	1.12254	0		5
Bradi4g03494	0	1.12224	0		5
Bradi4g26520	0	1.12182	0	scarecrow-like 3	5
Bradi2g40670	0	1.12072	0	Pentatricopeptide repeat (PPR) superfamily protein	5
Bradi3g40262	0	1.1192	0		5
Bradi1g24170	0	1.11797	0	Putative methyltransferase family protein	5
Bradi3g33910	0	1.11015	0	tobamovirus multiplication 2B	5
Bradi4g16950	0	1.10808	0	S-ribonuclease binding protein 1	5
Bradi3g05847	0	1.10561	0	nuclear RNA polymerase C2	5
Bradi1g42940	0	1.1031	0	RNA-binding CRS1 / YhbY (CRM) domain protein	5
Bradi5g14701	0	1.1024	0	Ribosomal protein L1p/L10e family	5
Bradi1g68516	0	1.10191	0	Small nuclear ribonucleoprotein family protein	5
Bradi4g07190	0	1.09818	0	RNA polymerase II, Rpb4, core protein	5
Bradi4g28633	0	1.09786	0	Nucleolar histone methyltransferase-related protein	5
Bradi1g03737	0	1.09697	0	zinc knuckle (CCHC-type) family protein	5
Bradi1g75800	0	1.09683	0		5
Bradi2g31140	0	1.09586	0	plastid developmental protein DAG, putative	5
Bradi3g01667	0	1.09438	0	cytomatrix protein-related	5
Bradi3g08730	0	1.09346	0		5
Bradi1g54900	0	1.09235	0	ATP-dependent peptidases;nucleotide binding;serine-type endopeptidases;DNA helicases;ATP binding;damaged DNA binding;nucleoside-triphosphatases	5
Bradi3g56129	0	1.092	0		5
Bradi2g61140	0	1.09111	0	non-specific phospholipase C2	5
Bradi2g26756	0	1.08888	0		5
Bradi2g49467	0	1.08757	0		5
Bradi1g58640	0	1.0864	0	Tetratricopeptide repeat (TPR)-like superfamily protein	5
Bradi4g31310	0	1.08632	0	aldehyde dehydrogenase 7B4	5
Bradi5g01450	0	1.08616	0		5
Bradi3g57500	0	1.08219	0	Protein of unknown function (DUF3464)	5
Bradi4g44820	0	1.08109	0	HIT-type Zinc finger family protein	5
Bradi2g40660	0	1.08019	0	Pentatricopeptide repeat (PPR) superfamily protein	5
Bradi2g14353	0	1.08012	0		5
Bradi1g20340	0	1.0793	0	RNA helicase 36	5
Bradi1g78740	0	1.07914	0	RAD3-like DNA-binding helicase protein	5
Bradi1g33920	0	1.07883	0	RNA-dependent RNA polymerase 2	5
Bradi4g14028	0	1.07868	0	F-box family protein with a domain of unknown function (DUF295)	5
Bradi3g20220	0	1.07842	0	vacuolar protein sorting 34	5
Bradi1g25297	0	1.0742	0	AGAMOUS-like 80	5
Bradi1g26110	0	1.07413	0	Transmembrane proteins 14C	5
Bradi1g24690	0	1.07365	0	IKI3 family protein	5
Bradi4g39460	0	1.07282	0	Mitochondrial ribosomal protein L37	5
Bradi4g05520	0	1.07198	0		5
Bradi1g02247	0	1.07121	0	FTSH protease 4	5
Bradi5g01115	0	1.07084	0	disease resistance protein (TIR-NBS-LRR class)	5
Bradi2g34530	0	1.06815	0	phosphatidylinositolglycan-related	5
Bradi1g50990	0	1.06765	0	nucleotide binding;nucleic acid binding	5
Bradi4g06730	0	1.06744	0	eukaryotic translation initiation factor 2 (eIF-2) family protein	5
Bradi1g02850	0	1.0667	0	BTB/POZ/Kelch-associated protein	5
Bradi2g38440	0	1.06566	0	Pentatricopeptide repeat (PPR) superfamily protein	5
Bradi2g36930	0	1.0637	0	Peptide chain release factor 1	5
Bradi3g33208	0	1.06264	0		5
Bradi1g24463	0	1.06195	0		5
Bradi3g41640	0	1.0616	0	Tetratricopeptide repeat (TPR)-like superfamily protein	5
Bradi5g02957	0	1.06082	0		5
Bradi3g17020	0	1.05843	0	ATP binding cassette subfamily B1	5
Bradi2g31084	0	1.05682	0	K-box region and MADS-box transcription factor family protein	5
Bradi2g15700	0	1.05655	0	Tetratricopeptide repeat (TPR)-like superfamily protein	5
Bradi3g18357	0	1.05393	0	BTB-POZ and MATH domain 1	5
Bradi2g04733	0	1.05168	0	ARM repeat superfamily protein	5
Bradi4g43310	0	1.05031	0	Mitochondrial glycoprotein family protein	5
Bradi4g10980	0	1.04763	0	Histidine kinase-, DNA gyrase B-, and HSP90-like ATPase family protein	5
Bradi3g57252	0	1.045	0		5
Bradi2g49627	0	1.04264	0		5
Bradi2g49190	0	1.04119	0	zinc induced facilitator-like 2	5
Bradi3g56410	0	1.03942	0		5
Bradi2g12228	0	1.03843	0	Peroxidase superfamily protein	5
Bradi1g31547	0	1.03788	0		5
Bradi4g04840	0	1.0377	0	pentatricopeptide (PPR) domain protein 40	5
Bradi4g05792	0	1.03426	0		5
Bradi5g21323	0	1.02363	0		5
Bradi3g60150	0	1.02136	0	Mitochondrial transcription termination factor family protein	5
Bradi3g45611	0	1.02094	0	beta glucosidase 5	5
Bradi3g17710	0	1.01817	0	ASH1-related protein 2	5
Bradi3g02680	0.589247	1.01522	0	Phosphoribosyltransferase family protein	5
Bradi4g35690	0	1.0128	0		5
Bradi1g61425	0	1.01271	0		5
Bradi2g60256	0	1.01114	0		5
Bradi3g55460	0	1.01088	0	S-adenosyl-L-methionine-dependent methyltransferases superfamily protein	5
Bradi1g23840	0	1.00767	0	Auxin-responsive GH3 family protein	5
Bradi2g55126	0	1.00727	0	calmodulin-binding receptor-like cytoplasmic kinase 1	5
Bradi2g52170	0	1.00464	0	Pentatricopeptide repeat (PPR) superfamily protein	5
Bradi1g32287	0	1.00392	0	Cysteine proteinases superfamily protein	5
Bradi2g39285	0	1.00361	0		5
Bradi1g26970	0	1.00311	0	Pentatricopeptide repeat (PPR) superfamily protein	5
Bradi2g36789	0	1.00228	0		5
Bradi1g42449	0	0.998621	0		5
Bradi1g26990	0	0.998321	0	expansin-like B1	5
Bradi3g14400	0	0.995701	0	S-adenosyl-L-methionine-dependent methyltransferases superfamily protein	5
Bradi3g55297	0	0.995073	0		5
Bradi1g45470	0.463972	0.993198	0	related to AP2 4	5
Bradi2g04397	0	0.992518	0	Pentatricopeptide repeat (PPR) superfamily protein	5
Bradi4g02280	0	0.985196	0	Mitochondrial transcription termination factor family protein	5
Bradi2g59226	0	0.98397	0	Transducin/WD40 repeat-like superfamily protein	5
Bradi3g04517	0	0.983909	0	Mitochondrial transcription termination factor family protein	5
Bradi2g19320	0	0.983688	0		5
Bradi1g74360	0.509088	0.98082	0	RmlC-like cupins superfamily protein	5
Bradi1g13827	0	0.980413	0	ornithine-delta-aminotransferase	5
Bradi2g06550	0	0.978711	0	CBL-interacting protein kinase 20	5
Bradi5g06628	0	0.97683	0		5
Bradi3g36750	0	0.976387	0	Biotin/lipoate A/B protein ligase family	5
Bradi1g00427	0	0.976355	0	RAD3-like DNA-binding helicase protein	5
Bradi1g75560	0	0.973348	0	S-adenosyl-L-methionine-dependent methyltransferases superfamily protein	5
Bradi1g45347	0	0.972429	0	Mitochondrial transcription termination factor family protein	5
Bradi2g46263	0	0.972267	0		5
Bradi1g44750	0	0.971179	0	DNA glycosylase superfamily protein	5
Bradi2g20510	0.560537	0.970667	0	calreticulin 3	5
Bradi3g55710	0.605202	0.970665	0	BET1P/SFT1P-like protein 14A	5
Bradi2g14126	0	0.96414	0	COP1-interacting protein 4.1	5
Bradi4g44060	0	0.96377	0		5
Bradi3g40386	0	0.963394	0		5
Bradi4g31830	0	0.96323	0	PDI-like 2-2	5
Bradi1g30370	0.573752	0.96082	0	Paxneb protein-related	5
Bradi3g03192	0	0.960787	0		5
Bradi1g67670	0	0.960313	0	LYR family of Fe/S cluster biogenesis protein	5
Bradi1g20230	0	0.960043	0	Tetratricopeptide repeat (TPR)-like superfamily protein	5
Bradi5g11660	0	0.959114	0	Protein of unknown function (DUF1644)	5
Bradi3g14610	0	0.958123	0	Protein of unknown function (DUF1218)	5
Bradi3g24650	0	0.957209	0	HNH endonuclease domain-containing protein	5
Bradi2g31800	0	0.956761	0	tonoplast intrinsic protein 4;1	5
Bradi4g20810	0	0.955537	0	Tetratricopeptide repeat (TPR)-like superfamily protein	5
Bradi2g25807	0	0.95507	0	Cox19-like CHCH family protein	5
Bradi5g07750	0	0.95318	0	SNF1-related protein kinase regulatory subunit gamma 1	5
Bradi1g46650	0	0.951982	0	Nucleolar GTP-binding protein	5
Bradi3g41547	0	0.94742	0	ERF domain protein 10	5
Bradi4g34710	0	0.946043	0	nuclear transport factor 2B	5
Bradi3g16360	0.60203	0.943204	0	Zinc finger (CCCH-type) family protein	5
Bradi1g72750	0	0.942715	0	tubulin-tyrosine ligases;tubulin-tyrosine ligases	5
Bradi3g16570	0	0.941636	0		5
Bradi2g18960	0	0.940865	0	transducin family protein / WD-40 repeat family protein	5
Bradi1g34660	0	0.940771	0	MATE efflux family protein	5
Bradi1g38356	0	0.939412	0		5
Bradi2g39041	0	0.937897	0		5
Bradi2g62480	0.589671	0.937209	0		5
Bradi1g15490	0	0.935945	0	Secretory carrier membrane protein (SCAMP) family protein	5
Bradi3g15920	0	0.934938	0		5
Bradi5g04130	0	0.934811	0	cinnamyl alcohol dehydrogenase 9	5
Bradi4g24707	0	0.934592	0	Putative serine esterase family protein	5
Bradi4g26390	0.500069	0.934425	0	Transducin family protein / WD-40 repeat family protein	5
Bradi5g10080	0	0.930711	0	P-loop containing nucleoside triphosphate hydrolases superfamily protein	5
Bradi2g43480	0	0.930382	0	ThiF family protein	5
Bradi1g14127	0	0.928129	0	Glycosyl hydrolase family 85	5
Bradi4g33467	0	0.927345	0	Disease resistance protein (CC-NBS-LRR class) family	5
Bradi3g06410	0	0.926348	0		5
Bradi2g39330	0	0.925554	0	Nucleotide excision repair, TFIIH, subunit TTDA	5
Bradi5g13435	0	0.925056	0	Pentatricopeptide repeat (PPR) superfamily protein	5
Bradi5g16490	0	0.924492	0	Transcription factor TFIIIC, tau55-related protein	5
Bradi1g15390	0	0.922676	0	RNA polymerase Rpb6	5
Bradi4g20731	0	0.920747	0	RNI-like superfamily protein	5
Bradi1g11600	0	0.920401	0	Pentatricopeptide repeat (PPR) superfamily protein	5
Bradi4g25797	0	0.919404	0	Pentatricopeptide repeat (PPR-like) superfamily protein	5
Bradi2g46730	0.514963	0.919223	0	Rab5-interacting family protein	5
Bradi2g23830	0	0.91717	0	60S acidic ribosomal protein family	5
Bradi1g72800	0	0.916839	0	E3 Ubiquitin ligase family protein	5
Bradi5g08662	0	0.916093	0	DNA binding	5
Bradi1g45290	0	0.915638	0	Tetratricopeptide repeat (TPR)-like superfamily protein	5
Bradi5g19820	0.624913	0.915358	0		5
Bradi3g60946	0.52718	0.915222	0	Ypt/Rab-GAP domain of gyp1p superfamily protein	5
Bradi3g19700	0	0.913897	0		5
Bradi5g20320	0.517773	0.913678	0		5
Bradi1g38837	0	0.911457	0		5
Bradi3g34120	0	0.91011	0	ARM repeat superfamily protein	5
Bradi4g38711	0	0.908783	0	U-box domain-containing protein kinase family protein	5
Bradi4g07267	0	0.907922	0	Class II aminoacyl-tRNA and biotin synthetases superfamily protein	5
Bradi2g16620	0	0.90669	0	Cysteine proteinases superfamily protein	5
Bradi3g01157	0	0.906362	0	wall associated kinase 3	5
Bradi3g49500	0	0.903133	0	Surfeit locus protein 6	5
Bradi3g39700	0	0.902722	0	wall associated kinase 5	5
Bradi2g02920	0	0.902174	0	F-box and associated interaction domains-containing protein	5
Bradi2g38370	0	0.899894	0	wall-associated kinase 2	5
Bradi2g38510	0	0.898002	0		5
Bradi1g07450	0	0.896406	0	Pentatricopeptide repeat (PPR) superfamily protein	5
Bradi1g01200	0	0.895789	0	cleavage and polyadenylation specificity factor 73-I	5
Bradi3g46200	0	0.893066	0	LJRHL1-like 3	5
Bradi3g48600	0	0.890964	0	Nucleic acid-binding, OB-fold-like protein	5
Bradi1g75877	0	0.890786	0	inhibitor/interactor with cyclin-dependent kinase	5
Bradi1g27807	0	0.889574	0	zinc ion binding	5
Bradi1g49130	0	0.889496	0	S-adenosyl-L-methionine-dependent methyltransferases superfamily protein	5
Bradi3g34207	0	0.889125	0	Protein of unknown function (DUF674)	5
Bradi1g71082	0	0.886519	0	Pentatricopeptide repeat (PPR) superfamily protein	5
Bradi2g45961	0	0.885225	0	Cytochrome b561/ferric reductase transmembrane protein family	5
Bradi4g31500	0	0.885137	0	TATA-binding related factor (TRF) of subunit 20 of Mediator complex	5
Bradi3g53220	0	0.882755	0	Predicted AT-hook DNA-binding family protein	5
Bradi2g40625	0	0.881241	0	Tetratricopeptide repeat (TPR)-like superfamily protein	5
Bradi3g17322	0	0.879254	0		5
Bradi3g36484	0	0.877625	0		5
Bradi1g67883	0	0.877562	0		5
Bradi5g07131	0	0.87511	0	endonuclease/exonuclease/phosphatase family protein	5
Bradi3g46890	0	0.874807	0	Protein of unknown function (DUF962)	5
Bradi3g20560	0	0.874215	0	DNA-directed RNA polymerases	5
Bradi1g64200	0	0.873745	0		5
Bradi2g33300	0	0.873689	0	Actin-like ATPase superfamily protein	5
Bradi1g54167	0	0.872326	0	receptor lectin kinase	5
Bradi3g14600	0	0.871462	0	Pentatricopeptide repeat (PPR-like) superfamily protein	5
Bradi2g16160	0.518237	0.87135	0	aspartic proteinase A1	5
Bradi3g08910	0.489924	0.870459	0	citrate synthase 3	5
Bradi4g24690	0	0.870438	0		5
Bradi1g02180	0	0.870088	0	F-box/RNI-like/FBD-like domains-containing protein	5
Bradi1g78680	0	0.870042	0	Phosphatidylinositol N-acetylglucosaminyltransferase, GPI19/PIG-P subunit	5
Bradi4g11042	0	0.867889	0	F-box family protein with a domain of unknown function (DUF295)	5
Bradi2g48070	0	0.867149	0	RNA-binding KH domain-containing protein	5
Bradi4g26550	0.462279	0.865076	0	Eukaryotic rpb5 RNA polymerase subunit family protein	5
Bradi5g01836	0	0.864885	0	hexokinase 3	5
Bradi4g04240	0	0.863828	0		5
Bradi3g24662	0	0.862555	0		5
Bradi1g33840	0	0.862172	0	xyloglucan endotransglucosylase/hydrolase 25	5
Bradi1g24457	0	0.860058	0		5
Bradi3g13910	0.475138	0.859455	0	P-loop containing nucleoside triphosphate hydrolases superfamily protein	5
Bradi2g22840	0.488567	0.85927	0	Pentatricopeptide repeat (PPR) superfamily protein	5
Bradi3g46397	0	0.859083	0		5
Bradi2g60180	0	0.858205	0	S-adenosyl-L-methionine-dependent methyltransferases superfamily protein	5
Bradi3g18023	0	0.855577	0		5
Bradi4g38147	0	0.854447	0	Trimeric LpxA-like enzymes superfamily protein	5
Bradi3g47027	0	0.85241	0		5
Bradi4g31110	0	0.851436	0	Dormancy/auxin associated family protein	5
Bradi3g18135	0	0.850383	0		5
Bradi3g05690	0.511976	0.846424	0	Eukaryotic protein of unknown function (DUF872)	5
Bradi4g38850	0	0.846265	0		5
Bradi4g07510	0	0.845532	0	Ribosomal protein L31	5
Bradi3g24960	0	0.845396	0	ARM repeat superfamily protein	5
Bradi5g19500	0	0.845139	0	signal recognition particle 19 kDa protein, putative / SRP19, putative	5
Bradi4g06200	0.566486	0.845108	0	RNI-like superfamily protein	5
Bradi1g33117	0	0.844537	0	NUP50 (Nucleoporin 50 kDa) protein	5
Bradi1g14391	0	0.844375	0	RING/U-box superfamily protein	5
Bradi1g34690	0	0.8443	0		5
Bradi1g06997	0	0.844006	0	Ubiquitin carboxyl-terminal hydrolase family protein	5
Bradi2g51070	0	0.842456	0	maternal effect embryo arrest 22	5
Bradi1g58011	0	0.841842	0		5
Bradi3g15225	0	0.840916	0		5
Bradi1g31656	0	0.840298	0		5
Bradi1g28715	0	0.839828	0	DNA directed RNA polymerase, 7 kDa subunit	5
Bradi2g52803	0	0.839209	0		5
Bradi1g75160	0	0.837011	0		5
Bradi4g39970	0	0.836995	0	Zinc-binding dehydrogenase family protein	5
Bradi1g32020	0.469678	0.83457	0	thioredoxin O1	5
Bradi2g23850	0	0.832482	0	Eukaryotic protein of unknown function (DUF914)	5
Bradi5g25110	0	0.831603	0	PHF5-like protein	5
Bradi1g28267	0	0.831225	0	SET domain group 40	5
Bradi3g05113	0	0.831203	0		5
Bradi3g50497	0	0.829929	0		5
Bradi1g68740	0	0.829094	0	NAD(P)-linked oxidoreductase superfamily protein	5
Bradi2g16001	0	0.828751	0		5
Bradi2g04537	0	0.82849	0	Alba DNA/RNA-binding protein	5
Bradi1g58849	0	0.82673	0		5
Bradi2g22590	0	0.826234	0	Glutaredoxin family protein	5
Bradi3g13871	0	0.825842	0	AT-hook motif nuclear-localized protein 1	5
Bradi4g04567	0	0.824835	0		5
Bradi2g56713	0	0.82425	0		5
Bradi3g21898	0	0.824217	0		5
Bradi1g69360	0	0.823257	0	Nucleoporin, Nup133/Nup155-like	5
Bradi3g48110	0	0.822628	0		5
Bradi5g24950	0.400676	0.822143	0	Mediator complex, subunit Med7	5
Bradi3g20615	0.57283	0.821301	0		5
Bradi3g45677	0	0.821067	0		5
Bradi1g27529	0	0.820292	0		5
Bradi3g51420	0	0.820246	0		5
Bradi5g26810	0	0.819903	0	Cleavage/polyadenylation specificity factor, 25kDa subunit	5
Bradi3g53390	0	0.819583	0	alpha/beta-Hydrolases superfamily protein	5
Bradi3g52200	0.576844	0.818625	0		5
Bradi3g15980	0	0.814352	0	LRR and NB-ARC domains-containing disease resistance protein	5
Bradi1g03965	0	0.813249	0		5
Bradi4g29286	0	0.812792	0		5
Bradi1g28680	0	0.809483	0	Prefoldin chaperone subunit family protein	5
Bradi3g27780	0.36357	0.808342	0	ubiquitin-conjugating enzyme 5	5
Bradi2g41240	0.511188	0.808172	0		5
Bradi1g41840	0	0.807258	0	B-cell receptor-associated 31-like	5
Bradi1g14610	0	0.805758	0	Thioredoxin superfamily protein	5
Bradi3g03538	0	0.805719	0	myb-like HTH transcriptional regulator family protein	5
Bradi2g37150	0	0.804894	0	receptor-like protein kinase-related family protein	5
Bradi3g48390	0	0.80229	0		5
Bradi3g47157	0.546999	0.801837	0		5
Bradi1g37646	0	0.801775	0		5
Bradi2g08660	0	0.80084	0	Protein kinase superfamily protein	5
Bradi1g02840	0	0.800747	0	POZ/BTB containin G-protein 1	5
Bradi1g34270	0	0.799618	0	growth-regulating factor 8	5
Bradi2g50100	0	0.799514	0	Nuclear transport factor 2 (NTF2) family protein	5
Bradi5g12400	0	0.796165	0	cofactor of nitrate reductase and xanthine dehydrogenase 3	5
Bradi2g13470	0	0.796099	0	NAD(P)-binding Rossmann-fold superfamily protein	5
Bradi4g35020	0.437367	0.796043	0	Eukaryotic protein of unknown function (DUF914)	5
Bradi1g50950	0	0.793377	0	Cytidine/deoxycytidylate deaminase family protein	5
Bradi4g34662	0	0.791982	0		5
Bradi4g09976	0	0.791334	0	ACT domain repeat 6	5
Bradi4g05010	0	0.79099	0	Calmodulin-binding protein	5
Bradi1g38360	0	0.790053	0		5
Bradi3g59310	0.486379	0.788542	0	HVA22 homologue A	5
Bradi3g00290	0	0.788049	0	translation initiation factor 3 (IF-3) family protein	5
Bradi2g08500	0.571202	0.786541	0	Calcium-dependent lipid-binding (CaLB domain) family protein	5
Bradi3g39100	0.637248	0.786487	0	C2 calcium/lipid-binding and GRAM domain containing protein	5
Bradi3g19990	0	0.786402	0		5
Bradi5g03050	0	0.780945	0	F-box family protein	5
Bradi4g23107	0	0.779435	0		5
Bradi2g39440	0	0.778601	0	disease resistance protein (TIR-NBS-LRR class)	5
Bradi5g12590	0.845032	0.778487	0		5
Bradi2g57534	0	0.777396	0	NB-ARC domain-containing disease resistance protein	5
Bradi2g04620	0	0.776967	0	Oxoglutarate/iron-dependent oxygenase	5
Bradi3g39160	0	0.77637	0	elongator protein 2	5
Bradi2g35850	0.587365	0.775922	0	2-oxoglutarate (2OG) and Fe(II)-dependent oxygenase superfamily protein	5
Bradi4g07213	0.736486	0.774544	0		5
Bradi3g06480	0.501936	0.773758	0	GroES-like zinc-binding alcohol dehydrogenase family protein	5
Bradi1g09173	0	0.772173	0	CwfJ-like family protein	5
Bradi5g03510	0	0.771041	0	Polynucleotidyl transferase, ribonuclease H-like superfamily protein	5
Bradi5g03100	0.587066	0.770682	0	embryo sac development arrest 14	5
Bradi2g57550	0	0.769675	0	RHOMBOID-like protein 13	5
Bradi2g10400	0	0.769199	0	Ribosomal protein L7Ae/L30e/S12e/Gadd45 family protein	5
Bradi1g34557	0	0.768869	0		5
Bradi2g43670	0	0.768678	0		5
Bradi3g11414	0	0.768426	0		5
Bradi5g23060	0	0.767414	0	receptor kinase 3	5
Bradi2g19500	0.432576	0.767348	0	mitotic phosphoprotein N\' end (MPPN) family protein	5
Bradi2g03100	0.511427	0.767225	0		5
Bradi5g18290	0.466719	0.767097	0		5
Bradi2g12914	0	0.766621	0		5
Bradi3g20880	0	0.766134	0	Galactose mutarotase-like superfamily protein	5
Bradi3g57040	0.439036	0.765845	0	Eukaryotic aspartyl protease family protein	5
Bradi1g33620	0	0.7657	0	S-locus lectin protein kinase family protein	5
Bradi1g58940	0	0.76544	0	NB-ARC domain-containing disease resistance protein	5
Bradi1g13170	0	0.765429	0	Pre-rRNA-processing protein TSR2, conserved region	5
Bradi2g45110	0	0.764112	0	Pentatricopeptide repeat (PPR) superfamily protein	5
Bradi1g47580	0	0.761873	-0.762757	RING/U-box superfamily protein	5
Bradi1g23410	0	0.76173	0	Ribosome associated membrane protein RAMP4	5
Bradi2g01010	0.547493	0.760654	0	temperature sensing protein-related	5
Bradi1g05520	0.772817	0.759834	0	Plant Tudor-like RNA-binding protein	5
Bradi3g18970	0.659975	0.759774	0	adenosylmethionine-8-amino-7-oxononanoate transaminases	5
Bradi3g50040	0.867807	0.759531	0	plant VAP homolog 12	5
Bradi5g05900	0	0.759436	0	mitochondrial HSO70 2	5
Bradi3g31570	0	0.759393	0	2-oxoglutarate (2OG) and Fe(II)-dependent oxygenase superfamily protein	5
Bradi4g36720	0.872591	0.758648	0	Eukaryotic aspartyl protease family protein	5
Bradi2g39890	0	0.758254	0	ankyrin repeat family protein	5
Bradi2g12900	0.628005	0.757734	0	S-locus lectin protein kinase family protein	5
Bradi1g48982	0	0.757485	0		5
Bradi2g10480	0.506979	0.756982	0	Presenilin-1	5
Bradi5g14200	0.599015	0.75645	0		5
Bradi1g70190	0	0.75616	0	CRINKLY4 related 4	5
Bradi4g34070	0	0.755283	0		5
Bradi2g52030	0	0.75373	0	Tetratricopeptide repeat (TPR)-like superfamily protein	5
Bradi5g04660	0	0.753337	0	Transducin/WD40 repeat-like superfamily protein	5
Bradi1g48460	0	0.751498	0	PDI-like 1-5	5
Bradi2g05808	0	0.750604	0	F-box/RNI-like superfamily protein	5
Bradi3g11024	0	0.748996	0	Oligosaccharyltransferase complex/magnesium transporter family protein	5
Bradi2g26045	0	0.748639	0		5
Bradi4g06690	0.762703	0.747186	0	WRKY DNA-binding protein 4	5
Bradi5g05200	0	0.746434	0	Translation elongation factor EF1A/initiation factor IF2gamma family protein	5
Bradi1g09780	0.592931	0.746353	0		5
Bradi2g16600	0.543547	0.745337	0	RING/U-box superfamily protein	5
Bradi5g14190	0.78585	0.745067	0	reduced lateral root formation	5
Bradi1g03290	0	0.744381	0	S-adenosyl-L-methionine-dependent methyltransferases superfamily protein	5
Bradi1g20900	0.686785	0.741378	0	RING/FYVE/PHD-type zinc finger family protein	5
Bradi2g09550	0	0.740451	0	NAD(P)-binding Rossmann-fold superfamily protein	5
Bradi5g12520	0	0.740371	0	Dynein light chain type 1 family protein	5
Bradi1g00210	0	0.739132	0	transducin family protein / WD-40 repeat family protein	5
Bradi4g06310	0.831983	0.737879	0	tRNA synthetase beta subunit family protein	5
Bradi3g35350	0.499493	0.737414	0	aminopeptidase M1	5
Bradi4g41090	0	0.737392	0	RNA polymerases N / 8 kDa subunit	5
Bradi3g51730	0	0.737168	0	Peptidase family M48 family protein	5
Bradi3g49687	0	0.736786	0	RNI-like superfamily protein	5
Bradi2g13150	0	0.736503	0	RING/U-box superfamily protein	5
Bradi3g34920	0	0.735955	-0.596643	2-oxoglutarate (2OG) and Fe(II)-dependent oxygenase superfamily protein	5
Bradi1g48747	0	0.734602	0	NB-ARC domain-containing disease resistance protein	5
Bradi2g30905	0	0.734598	0		5
Bradi4g41597	0	0.73325	-0.868321	gametophytic factor 2	5
Bradi1g32660	0	0.732546	0	NAC domain containing protein 1	5
Bradi1g78082	0	0.732457	0	photosystem II reaction center protein C	5
Bradi1g59771	0	0.732393	0	basic helix-loop-helix (bHLH) DNA-binding superfamily protein	5
Bradi1g71660	0.367278	0.731298	0	Splicing factor 3B subunit 5/RDS3 complex subunit 10	5
Bradi5g17540	0	0.730718	0	ARM repeat superfamily protein	5
Bradi3g50030	0	0.73013	0	Arabidopsis thaliana protein of unknown function (DUF821)	5
Bradi3g20952	0	0.729592	0	Protein of unknown function (DUF3414)	5
Bradi1g61730	0	0.729566	0	SC35-like splicing factor 28	5
Bradi1g76950	0.8956	0.72704	0	Alpha/beta hydrolase related protein	5
Bradi3g41180	0	0.725221	0		5
Bradi1g04310	0.867066	0.724811	0	Patatin-like phospholipase family protein	5
Bradi2g09030	0.30631	0.72446	0	Nucleic acid-binding, OB-fold-like protein	5
Bradi3g05247	0.571498	0.724218	0		5
Bradi1g11730	0	0.724011	0	pescadillo-related	5
Bradi4g30827	0	0.723826	0	Leucine-rich repeat protein kinase family protein	5
Bradi1g49550	0	0.723093	0	peroxin 11c	5
Bradi3g22786	0	0.72293	0	cycloartenol synthase 1	5
Bradi2g62290	0.658211	0.722868	0	Protein kinase superfamily protein	5
Bradi5g20082	0	0.722455	0	transducin family protein / WD-40 repeat family protein	5
Bradi1g22520	0	0.721445	0	Cobalamin biosynthesis CobW-like protein	5
Bradi2g18310	0	0.721106	0	Protein of unknown function (DUF1230)	5
Bradi5g13790	0.440159	0.720398	0	radical SAM domain-containing protein / GCN5-related N-acetyltransferase (GNAT) family protein	5
Bradi3g27770	0	0.719191	0	ubiquitin-conjugating enzyme 5	5
Bradi4g21040	0	0.719112	0	alfin-like 6	5
Bradi1g05467	0	0.718126	0	Aldolase-type TIM barrel family protein	5
Bradi2g03940	0	0.717545	0	TBP-associated factor 15B	5
Bradi3g08660	0.485656	0.717107	0	Protein kinase family protein with leucine-rich repeat domain	5
Bradi3g03010	0.616964	0.717101	0	Cyclin family protein	5
Bradi3g11250	0.551147	0.717016	0	loricrin-related	5
Bradi1g01460	0	0.716919	-0.575084	homolog of bacterial PANC	5
Bradi5g08167	0.835484	0.71571	0	Calmodulin-binding transcription activator protein with CG-1 and Ankyrin domains	5
Bradi1g54570	0	0.71564	0	Methylthiotransferase	5
Bradi1g01257	0	0.714401	0	NB-ARC domain-containing disease resistance protein	5
Bradi1g40150	0.522235	0.712922	0	VIRB2-interacting protein 2	5
Bradi1g02740	0	0.711917	0	RNA cyclase family protein	5
Bradi4g40900	0	0.711663	0		5
Bradi1g46943	0	0.709831	0		5
Bradi1g25260	0.375994	0.709523	0	proteasome inhibitor-related	5
Bradi1g22800	0	0.708551	0	WPP domain protein 2	5
Bradi4g13720	0.605698	0.707979	0	DNA binding;DNA-directed RNA polymerases	5
Bradi3g55420	0.46091	0.707925	0	peroxisomal 3-ketoacyl-CoA thiolase 3	5
Bradi3g15140	0	0.707631	0	F-box/RNI-like superfamily protein	5
Bradi2g19700	0	0.707628	0	gamma-glutamyl hydrolase 2	5
Bradi1g62890	0	0.706911	0	Nodulin MtN3 family protein	5
Bradi3g21560	0	0.706415	0	serine carboxypeptidase-like 19	5
Bradi2g15250	0	0.706072	0		5
Bradi2g46880	0.576695	0.70547	0		5
Bradi3g28470	0.570905	0.704952	0	cyanase	5
Bradi4g09646	0	0.703951	0		5
Bradi2g26145	0	0.703102	0		5
Bradi4g30450	0.672269	0.701495	0	26S proteasome regulatory subunit, putative	5
Bradi3g34490	0.837018	0.701476	0	cellulose synthase-like D3	5
Bradi3g51010	0.844144	0.700856	0	glutathione peroxidase 6	5
Bradi3g23230	0	0.698644	0	NagB/RpiA/CoA transferase-like superfamily protein	5
Bradi4g27430	0	0.698541	0	ubiquitin-conjugating enzyme 28	5
Bradi3g35650	0	0.698354	0	RNA-binding (RRM/RBD/RNP motifs) family protein	5
Bradi1g07710	0.667988	0.697626	0		5
Bradi3g58280	0	0.697595	0	Chaperone DnaJ-domain superfamily protein	5
Bradi5g22520	0	0.697205	0		5
Bradi1g71057	0	0.696524	0		5
Bradi2g07530	0	0.695422	0		5
Bradi3g46410	0	0.694749	0		5
Bradi4g08220	0.710882	0.692695	0	myb domain protein r1	5
Bradi3g34723	0	0.692424	0	NB-ARC domain-containing disease resistance protein	5
Bradi2g50030	0.867492	0.691979	0	protein kinase C substrate, heavy chain-related	5
Bradi2g39870	0	0.691568	0		5
Bradi3g41780	0.4496	0.690958	0	S-adenosyl-L-methionine-dependent methyltransferases superfamily protein	5
Bradi3g35037	0.541527	0.690648	0	Tetratricopeptide repeat (TPR)-like superfamily protein	5
Bradi1g02635	0	0.690636	0		5
Bradi4g44675	0	0.689859	0	dsRNA-binding domain-like superfamily protein	5
Bradi2g61380	0	0.689495	0	arginine/serine-rich 45	5
Bradi1g57110	0.266439	0.687947	0	MD-2-related lipid recognition domain-containing protein / ML domain-containing protein	5
Bradi1g24547	0.467398	0.687722	0	RmlC-like cupins superfamily protein	5
Bradi4g29600	0	0.686489	0	alpha/beta-Hydrolases superfamily protein	5
Bradi1g63330	0	0.685097	0	P-loop containing nucleoside triphosphate hydrolases superfamily protein	5
Bradi4g38510	0.295929	0.684576	0	Ribosomal protein L1p/L10e family	5
Bradi3g45960	0	0.683644	0	RNA polymerase Rpb6	5
Bradi2g41340	0.816631	0.683454	0		5
Bradi3g37152	0.650623	0.681422	0	Splicing factor 3B subunit 5/RDS3 complex subunit 10	5
Bradi3g21520	0.856175	0.68124	0	CW7	5
Bradi2g00320	0	0.680794	0	importin alpha isoform 9	5
Bradi1g45113	0	0.680108	0		5
Bradi1g68050	0	0.679698	0	nucleotide-sensitive chloride conductance regulator (ICln) family protein	5
Bradi1g52180	0	0.679491	0	Terpenoid synthases superfamily protein	5
Bradi4g38700	0	0.679164	0	U-box domain-containing protein kinase family protein	5
Bradi1g25822	0.393394	0.678844	0	transferases;folic acid binding	5
Bradi5g00990	0	0.678783	0		5
Bradi3g03220	0	0.678234	0		5
Bradi2g12820	0	0.677129	0	hydroxyethylthiazole kinase family protein	5
Bradi1g16700	0	0.676827	0	Eukaryotic translation initiation factor 2 subunit 1	5
Bradi3g06370	0	0.676439	0	dephospho-CoA kinase family	5
Bradi2g25777	0	0.676281	0	methyl-CPG-binding domain 1	5
Bradi2g60409	0.656725	0.675913	0		5
Bradi1g69030	0.778791	0.675679	0		5
Bradi2g06800	0	0.674447	0	RNA helicase family protein	5
Bradi4g26690	0.759194	0.674251	0	RNA-directed DNA methylation 4	5
Bradi2g30810	0.371385	0.673413	0		5
Bradi1g53490	0.771278	0.673282	0	Protein of unknown function (DUF300)	5
Bradi2g56786	0.667314	0.673202	0	catalytic LigB subunit of aromatic ring-opening dioxygenase family	5
Bradi4g00430	0	0.672609	0	catalytics	5
Bradi3g34270	0.897514	0.670266	0	Target of Myb protein 1	5
Bradi1g40997	0.589375	0.668179	0	O-fucosyltransferase family protein	5
Bradi2g33350	0.495669	0.667262	0		5
Bradi1g03170	0.431046	0.667139	0	Protein of unknown function (DUF300)	5
Bradi2g28880	0.707818	0.666741	0		5
Bradi5g11000	0	0.666509	0	OBP3-responsive gene 4	5
Bradi5g01440	0	0.665552	0	Tetratricopeptide repeat (TPR)-like superfamily protein	5
Bradi3g42770	0	0.665368	0	histidine-containing phosphotransfer factor 5	5
Bradi1g23257	0.552019	0.665157	0	Calcium-dependent lipid-binding (CaLB domain) family protein	5
Bradi1g13190	0	0.665116	0	Lactoylglutathione lyase / glyoxalase I family protein	5
Bradi1g64530	0	0.664651	0	Haem oxygenase-like, multi-helical	5
Bradi4g33520	0.73497	0.664178	0	ubiquitin protein ligase 5	5
Bradi1g69470	0	0.664104	0		5
Bradi1g36620	0.633881	0.663178	0	DNA binding;DNA-directed RNA polymerases	5
Bradi4g06470	0	0.662666	0	LRR and NB-ARC domains-containing disease resistance protein	5
Bradi3g47760	0.486541	0.661753	0	vacuolar protein sorting-associated protein 20.2	5
Bradi1g62590	0	0.661517	0	ARM repeat superfamily protein	5
Bradi1g05590	0	0.660858	0	Pentatricopeptide repeat (PPR) superfamily protein	5
Bradi3g52140	0.629366	0.660821	0	Peptidase M20/M25/M40 family protein	5
Bradi1g45270	0	0.660456	0	Thioredoxin superfamily protein	5
Bradi3g14960	0	0.660228	0	glyoxalase I homolog	5
Bradi4g00200	0.693893	0.659697	0	Signal transduction histidine kinase, hybrid-type, ethylene sensor	5
Bradi3g37240	0	0.659157	0	D-3-phosphoglycerate dehydrogenase	5
Bradi1g01810	0	0.658049	0		5
Bradi1g37250	0.678304	0.657849	0	LisH/CRA/RING-U-box domains-containing protein	5
Bradi3g20610	0.577015	0.657305	0	DNA-binding storekeeper protein-related transcriptional regulator	5
Bradi1g47340	0	0.656298	0		5
Bradi1g47880	0.663825	0.656058	0	20S proteasome alpha subunit C1	5
Bradi2g58200	0	0.656024	0		5
Bradi3g26850	0.90648	0.655891	0		5
Bradi1g08649	0	0.654479	0	F-box/RNI-like superfamily protein	5
Bradi3g59870	0	0.653712	0	RNA helicase family protein	5
Bradi1g03150	0	0.653608	0	S-adenosyl-L-methionine-dependent methyltransferases superfamily protein	5
Bradi2g39980	0.894199	0.652254	0	SNF7 family protein	5
Bradi2g46450	0	0.651022	0		5
Bradi1g70312	0	0.650945	0	Tetratricopeptide repeat (TPR)-like superfamily protein	5
Bradi2g13767	0.633257	0.650371	0	RNA polymerase II transcription elongation factor	5
Bradi2g25180	0	0.650281	0	Pentatricopeptide repeat (PPR) superfamily protein	5
Bradi3g55530	0	0.650216	0	WCRKC thioredoxin 2	5
Bradi2g60370	0	0.649697	0		5
Bradi2g27080	0	0.649068	0	Peptidase S24/S26A/S26B/S26C family protein	5
Bradi3g19796	0	0.648962	0		5
Bradi1g09390	0.546172	0.64873	0	ubiquitin-protein ligases	5
Bradi1g15530	0.648606	0.6487	0		5
Bradi1g76520	0	0.648527	0	Ribophorin I	5
Bradi3g16841	0	0.647937	0	Protein kinase family protein with leucine-rich repeat domain	5
Bradi1g65680	0	0.647869	0	Pseudouridine synthase family protein	5
Bradi3g09460	0.526808	0.646635	0	global transcription factor group E4	5
Bradi5g16540	0	0.646591	0	RING membrane-anchor 1	5
Bradi2g31920	0	0.645706	0		5
Bradi4g07911	0.793575	0.645572	0	LRR and NB-ARC domains-containing disease resistance protein	5
Bradi5g11170	0.777672	0.644795	0	non-ATPase subunit 9	5
Bradi5g14510	0	0.644577	0	Protein of unknown function (DUF3755)	5
Bradi1g55667	0	0.644245	0	ARM repeat superfamily protein	5
Bradi4g04700	0	0.643246	0	HIT zinc finger ;PAPA-1-like conserved region	5
Bradi1g14170	0	0.643091	-0.9089	Dormancy/auxin associated family protein	5
Bradi2g60380	0.925692	0.642787	0	eukaryotic release factor 1-2	5
Bradi5g07210	0	0.64144	0	Ubiquitin-conjugating enzyme family protein	5
Bradi3g33287	0	0.641299	0	Ribosomal L18p/L5e family protein	5
Bradi1g37330	0	0.640368	0	nitrate transporter 1:2	5
Bradi2g26010	0	0.639952	0	alpha/beta-Hydrolases superfamily protein	5
Bradi4g10715	0	0.639563	0	EIN3-binding F box protein 1	5
Bradi4g07820	0	0.637275	0		5
Bradi1g68640	0.739564	0.636879	0	Cysteine proteinases superfamily protein	5
Bradi1g53330	0	0.635185	0	decapping 1	5
Bradi3g51940	0	0.6342	0		5
Bradi2g13223	0.712941	0.634108	0	transducin family protein / WD-40 repeat family protein	5
Bradi4g02340	0.881002	0.634095	0		5
Bradi3g49671	0.822038	0.634085	0	BolA-like family protein	5
Bradi3g51245	0	0.633974	0	geranylgeranyl reductase	5
Bradi5g21930	0.82789	0.63354	0	NAD(P)-binding Rossmann-fold superfamily protein	5
Bradi2g53160	0	0.633132	0	F-box family protein	5
Bradi2g49610	0.494464	0.632668	0	Peptidase S24/S26A/S26B/S26C family protein	5
Bradi3g41840	0.255913	0.632052	0	methionine aminopeptidase 2B	5
Bradi4g27110	0.552183	0.631372	0	Mnd1 family protein	5
Bradi4g13730	0	0.630897	0	GRF1-interacting factor 3	5
Bradi1g03800	0.288737	0.630554	0	NAD(P)-binding Rossmann-fold superfamily protein	5
Bradi2g47740	0	0.630392	0	transcriptional coactivator p15 (PC4) family protein (KELP)	5
Bradi3g58240	0	0.629443	0	Adenine nucleotide alpha hydrolases-like superfamily protein	5
Bradi5g17347	0	0.62939	0	cyclin p4;3	5
Bradi2g61570	0.427349	0.62917	0	syntaxin of plants 61	5
Bradi5g00830	0	0.628268	0	2-oxoglutarate (2OG) and Fe(II)-dependent oxygenase superfamily protein	5
Bradi4g06710	0.364537	0.627011	0	Cornichon family protein	5
Bradi1g23590	0.427658	0.624437	0	Target SNARE coiled-coil domain protein	5
Bradi1g66670	0	0.623818	0		5
Bradi1g32040	0	0.623673	0	ARM repeat superfamily protein	5
Bradi2g06220	0	0.623313	0	metallothionein 3	5
Bradi2g60400	0	0.621124	0	S-formylglutathione hydrolase	5
Bradi2g54000	0	0.620521	0	2-oxoglutarate (2OG) and Fe(II)-dependent oxygenase superfamily protein	5
Bradi2g25320	0.698222	0.619001	0	BAK1-interacting receptor-like kinase 1	5
Bradi1g01820	0	0.618907	0	ROP-interactive CRIB motif-containing protein 4	5
Bradi2g07932	0.634123	0.618801	0		5
Bradi4g45140	0	0.618216	0		5
Bradi2g47980	0.654319	0.617339	0	ATPase, V1 complex, subunit B protein	5
Bradi5g26110	0.513051	0.615204	0	Duplicated homeodomain-like superfamily protein	5
Bradi1g60600	0	0.613928	0	serine carboxypeptidase-like 51	5
Bradi3g01940	0	0.613128	0	Amino acid dehydrogenase family protein	5
Bradi2g04471	0	0.612827	0		5
Bradi4g34852	0.548124	0.61188	0		5
Bradi1g27357	0.356761	0.611465	0	lipid transporters	5
Bradi2g42500	0	0.610486	0	myb family transcription factor	5
Bradi3g38770	0	0.610129	0	SKP1-like 4	5
Bradi4g44690	0.360727	0.609496	0		5
Bradi5g01730	0	0.609019	0	FMN-linked oxidoreductases superfamily protein	5
Bradi2g26900	0	0.608985	0		5
Bradi3g49650	0	0.608703	0		5
Bradi2g34080	0	0.608402	0	RNA polymerase Rpb7-like, N-terminal domain	5
Bradi4g02410	0.512182	0.607381	0	TESMIN/TSO1-like CXC 2	5
Bradi1g32747	0	0.607347	0	RNI-like superfamily protein	5
Bradi1g15990	0.490662	0.606762	0	Nucleotide-diphospho-sugar transferase family protein	5
Bradi5g26217	0.50053	0.606516	0	Protein of unknown function (DUF1218)	5
Bradi3g57330	0	0.606285	0	anaphase-promoting complex/cyclosome 11	5
Bradi1g52060	0.450065	0.606279	0		5
Bradi4g27008	0	0.605524	0		5
Bradi3g54080	0.43073	0.605499	0	RNA helicase 1	5
Bradi1g49940	0	0.604349	0	AAA-type ATPase family protein	5
Bradi1g70724	0	0.604176	0	photosystem II reaction center protein C	5
Bradi1g06590	0	0.60412	0	Arv1-like protein	5
Bradi2g16537	0.475181	0.603773	0		5
Bradi1g03207	0	0.603695	0	Glycosyl hydrolase superfamily protein	5
Bradi3g23520	0	0.602667	0		5
Bradi1g16240	0.607751	0.601514	0	F-box family protein	5
Bradi5g12970	0	0.601433	0	Tetratricopeptide repeat (TPR)-like superfamily protein	5
Bradi1g57910	0.759556	0.600517	0	Leucine-rich repeat protein kinase family protein	5
Bradi2g31715	0	0.599885	0		5
Bradi1g61057	0	0.59932	0	Pseudouridine synthase family protein	5
Bradi1g43540	0	0.598903	0	movement protein binding protein 2C	5
Bradi4g04590	0.522468	0.598224	0	Protein of unknown function, DUF538	5
Bradi4g28000	0	0.59788	0	sugar transporter 14	5
Bradi2g57887	0	0.597879	-0.478426	Nucleic acid-binding, OB-fold-like protein	5
Bradi4g05390	0.561772	0.59772	0	hydroxyproline-rich glycoprotein family protein	5
Bradi2g16100	0	0.595824	0	Major facilitator superfamily protein	5
Bradi2g12110	0.670605	0.595687	0	transducin family protein / WD-40 repeat family protein	5
Bradi4g23470	0	0.5939	0	Oligosaccharyltransferase complex/magnesium transporter family protein	5
Bradi2g09470	0	0.593649	0	purin-rich alpha 1	5
Bradi5g19760	0	0.593291	0	DnaJ/Hsp40 cysteine-rich domain superfamily protein	5
Bradi4g10447	0	0.59261	0	ribosomal protein L5	5
Bradi3g43710	0.41515	0.590801	0	winged-helix DNA-binding transcription factor family protein	5
Bradi1g77930	0.474309	0.59066	0	actin-related protein 4	5
Bradi3g51530	0	0.590559	0	Zinc finger, C3HC4 type (RING finger) family protein	5
Bradi3g12940	0	0.59036	0	oxidoreductase, zinc-binding dehydrogenase family protein	5
Bradi1g39510	0	0.589702	0	CDK-activating kinase 1AT	5
Bradi5g05630	0.483298	0.588288	0	P4H isoform 1	5
Bradi2g50980	0	0.587581	0	Arabinanase/levansucrase/invertase	5
Bradi1g13480	0.379919	0.587357	0	RHOMBOID-like protein 15	5
Bradi2g56320	0.809757	0.587034	0	C2H2 and C2HC zinc fingers superfamily protein	5
Bradi3g48930	0	0.585818	0	minichromosome instability 12 (mis12)-like	5
Bradi2g38999	0	0.585554	0		5
Bradi3g03480	0	0.585347	0	Protein phosphatase 2C family protein	5
Bradi2g33610	0	0.583501	0	Hypoxanthine-guanine phosphoribosyltransferase	5
Bradi1g14590	0.343723	0.583468	0	oxidoreductases, acting on the aldehyde or oxo group of donors, NAD or NADP as acceptor;copper ion binding	5
Bradi1g59170	0.451994	0.583313	0	Purple acid phosphatases superfamily protein	5
Bradi3g01590	0	0.582973	0		5
Bradi2g53990	0	0.582387	0	HIT-type Zinc finger family protein	5
Bradi5g23367	0	0.581552	0	polymerase gamma 2	5
Bradi1g12870	0	0.580419	0	NPR1-like protein 3	5
Bradi1g46137	0.49307	0.577687	0	emp24/gp25L/p24 family/GOLD family protein	5
Bradi3g11130	0	0.577516	0	Pyridoxal-dependent decarboxylase family protein	5
Bradi1g32655	0.810055	0.577351	0		5
Bradi4g41520	0.410476	0.576054	0	fucosyltransferase 13	5
Bradi2g39517	0	0.574237	0	NB-ARC domain-containing disease resistance protein	5
Bradi1g30610	0.533858	0.574101	0	tRNA synthetase class I (I, L, M and V) family protein	5
Bradi2g41180	0.690741	0.573657	0	RAS 5	5
Bradi2g61830	0	0.571867	0	Glycosyl hydrolases family 32 protein	5
Bradi4g09257	0	0.571367	0	metallothionein 2A	5
Bradi2g45400	0	0.571266	0	Peptidase M50 family protein	5
Bradi4g01820	0	0.568917	0	nuclear factor Y, subunit A7	5
Bradi3g07430	0	0.568899	0		5
Bradi4g34470	0	0.568516	0		5
Bradi3g48550	0	0.568184	0	phospholipid N-methyltransferase	5
Bradi3g18350	0	0.568168	0	BTB-POZ and MATH domain 2	5
Bradi2g60740	0	0.567245	0	SEC14 cytosolic factor family protein / phosphoglyceride transfer family protein	5
Bradi2g09980	0	0.565557	0	PLAC8 family protein	5
Bradi2g01490	0	0.565493	0	5\'-AMP-activated protein kinase beta-2 subunit protein	5
Bradi1g21310	0.554952	0.565246	0	Protein kinase superfamily protein	5
Bradi4g43117	0	0.564845	0	CW7	5
Bradi1g24090	0.460622	0.564724	0	SNARE associated Golgi protein family	5
Bradi1g50010	0	0.564283	0	Transducin/WD40 repeat-like superfamily protein	5
Bradi3g12810	0.393748	0.564246	-0.324635	Peroxisomal membrane 22 kDa (Mpv17/PMP22) family protein	5
Bradi4g05950	0.798046	0.563445	0	Fibronectin type III domain-containing protein	5
Bradi3g05150	0	0.563381	0	FKBP-like peptidyl-prolyl cis-trans isomerase family protein	5
Bradi5g20260	0	0.562978	0	F-box family protein with a domain of unknown function (DUF295)	5
Bradi3g57960	0	0.562449	0	ABRE binding factor 4	5
Bradi3g42160	0	0.561893	0	NagB/RpiA/CoA transferase-like superfamily protein	5
Bradi2g39960	0	0.561564	0	translocon-associated protein beta (TRAPB) family protein	5
Bradi4g34940	0	0.560515	0	beta glucosidase 11	5
Bradi4g07257	0	0.560194	0	catalytics	5
Bradi4g05840	0.730597	0.56019	0	plus-3 domain-containing protein	5
Bradi1g55357	0	0.559919	0	F-box and associated interaction domains-containing protein	5
Bradi5g01976	0	0.559171	0		5
Bradi3g21670	0	0.5587	0	RmlC-like cupins superfamily protein	5
Bradi5g11980	0	0.557946	0	Protein phosphatase 2C family protein	5
Bradi1g51500	0	0.557804	0	YEATS family protein	5
Bradi1g15070	0.58859	0.557191	0	Thioredoxin superfamily protein	5
Bradi2g19510	0.533899	0.555804	0	staurosporin and temperature sensitive 3-like A	5
Bradi1g35020	0.423716	0.555468	0	FMN-linked oxidoreductases superfamily protein	5
Bradi1g76850	0	0.555189	-0.286435	Diacylglycerol kinase family protein	5
Bradi4g25630	0	0.55493	0	Methyltransferase-related protein	5
Bradi1g08900	0	0.5548	0	emp24/gp25L/p24 family/GOLD family protein	5
Bradi4g32600	0	0.554175	0	purin 7	5
Bradi5g14070	0	0.554001	0	Protein of unknown function (DUF565)	5
Bradi1g04240	0	0.553345	0	RNA-binding (RRM/RBD/RNP motifs) family protein	5
Bradi2g52187	0	0.551803	0	cardiolipin synthase	5
Bradi3g40610	0	0.55174	0	S-adenosyl-L-methionine-dependent methyltransferases superfamily protein	5
Bradi4g43237	0	0.551622	0		5
Bradi3g14240	0.467858	0.550138	0		5
Bradi3g55150	0	0.549773	0	Glutathione S-transferase family protein	5
Bradi2g31860	0	0.54914	0	zinc finger (MYND type) family protein / programmed cell death 2 C-terminal domain-containing protein	5
Bradi3g60762	0	0.548575	0	Transducin/WD40 repeat-like superfamily protein	5
Bradi4g02786	0.580773	0.548124	0	F-box family protein / jacalin lectin family protein	5
Bradi3g02620	0	0.54812	0	Small nuclear ribonucleoprotein family protein	5
Bradi2g13422	0	0.547086	0		5
Bradi4g36730	0	0.546193	0	Thioredoxin superfamily protein	5
Bradi3g06860	0	0.545744	0		5
Bradi3g09200	0.740187	0.545256	0	peroxin 7	5
Bradi2g09880	0	0.54513	-0.529098	Phenazine biosynthesis PhzC/PhzF protein	5
Bradi5g23700	0.473774	0.544839	0	cyclic nucleotide gated channel 5	5
Bradi1g32610	0	0.544637	0	UDP-Glycosyltransferase superfamily protein	5
Bradi5g09570	0.560788	0.543979	0	Abscisic acid-responsive (TB2/DP1, HVA22) family protein	5
Bradi5g17460	0	0.543304	0	PHD finger protein-related	5
Bradi2g57510	0	0.543082	0	selenoprotein family protein	5
Bradi3g33716	0	0.54289	0	Histone H3 K4-specific methyltransferase SET7/9 family protein	5
Bradi1g24220	0	0.542314	0		5
Bradi5g24311	0	0.542305	0	Wall-associated kinase family protein	5
Bradi2g02090	0	0.541299	0		5
Bradi4g42132	0.486423	0.541253	0	decapping 1	5
Bradi2g54850	0	0.541093	0	Regulator of chromosome condensation (RCC1) family protein	5
Bradi3g45940	0	0.541026	0	chloride channel C	5
Bradi2g31260	0	0.540392	0	ZIP metal ion transporter family	5
Bradi2g15260	0.521381	0.538012	0	Kinase-related protein of unknown function (DUF1296)	5
Bradi3g22980	0.750265	0.537901	0	cinnamyl-alcohol dehydrogenase	5
Bradi2g16710	0	0.536976	0	Nucleotide-diphospho-sugar transferases superfamily protein	5
Bradi3g30000	0	0.536045	0		5
Bradi2g00890	0.439783	0.535957	0	Thiolase family protein	5
Bradi5g08790	0	0.535097	0	SBP (S-ribonuclease binding protein) family protein	5
Bradi3g16967	0	0.535095	0	Tetratricopeptide repeat (TPR)-like superfamily protein	5
Bradi2g08700	0.528072	0.534033	0	cytosolic NADP+-dependent isocitrate dehydrogenase	5
Bradi1g08607	0	0.533965	0	DEA(D/H)-box RNA helicase family protein	5
Bradi3g44960	0.778488	0.533202	0	nitrilase-like protein 1	5
Bradi4g00332	0	0.533185	0		5
Bradi4g02607	0	0.531939	0	P-loop containing nucleoside triphosphate hydrolases superfamily protein	5
Bradi4g34990	0.769715	0.531828	0	ankyrin repeat-containing protein 2	5
Bradi2g52890	0.271335	0.531789	0	Leucine-rich repeat (LRR) family protein	5
Bradi1g59070	0	0.531769	0	Tetratricopeptide repeat (TPR)-like superfamily protein	5
Bradi2g26287	0	0.531593	0		5
Bradi3g40941	0.425962	0.530299	0	RING/U-box superfamily protein	5
Bradi5g27367	0.440856	0.529883	0	Tetratricopeptide repeat (TPR)-like superfamily protein	5
Bradi2g52298	0	0.52976	0		5
Bradi2g19800	0	0.52908	0	Nucleotide-diphospho-sugar transferases superfamily protein	5
Bradi2g53150	0.627711	0.528869	0		5
Bradi2g51255	0.349533	0.527765	0	ubiquitin-specific protease 13	5
Bradi2g58677	0.820018	0.527549	0	selenium-binding protein 1	5
Bradi2g41140	0.211511	0.52741	0	Ubiquitin-conjugating enzyme family protein	5
Bradi1g70740	0	0.527372	0	RING/U-box superfamily protein	5
Bradi3g60460	0	0.527092	0		5
Bradi5g10060	0	0.526543	0	Sphingomyelin synthetase family protein	5
Bradi2g45070	0.379757	0.525833	0	Ribosomal protein S5/Elongation factor G/III/V family protein	5
Bradi2g01360	0.493132	0.525434	0	DEA(D/H)-box RNA helicase family protein	5
Bradi1g04710	0.632122	0.524988	0	Protein of unknown function (DUF1639)	5
Bradi1g54305	0	0.523582	0	sterol methyltransferase 1	5
Bradi4g19510	0.538583	0.523373	0	E3 ubiquitin ligase SCF complex subunit SKP1/ASK1 family protein	5
Bradi4g03114	0	0.522613	0	Adenine nucleotide alpha hydrolases-like superfamily protein	5
Bradi4g40182	0.706639	0.522541	0	glutathione S-transferase (class zeta) 2	5
Bradi3g08610	0	0.522235	0	haloacid dehalogenase-like hydrolase family protein	5
Bradi3g10437	0	0.521347	0	FAR1-related sequence 5	5
Bradi2g26467	0.551216	0.521309	0	Leucine-rich repeat (LRR) family protein	5
Bradi4g25580	0	0.521242	0	saposin B domain-containing protein	5
Bradi3g05360	0	0.521139	0	carbamoyl phosphate synthetase A	5
Bradi2g00660	0	0.520926	0	peroxin 14	5
Bradi4g07040	0.36915	0.520723	0	Eukaryotic translation initiation factor 2B (eIF-2B) family protein	5
Bradi1g11110	0	0.520486	0	translocon at the outer membrane of chloroplasts 64-III	5
Bradi2g29750	0	0.519369	0	Tetratricopeptide repeat (TPR)-like superfamily protein	5
Bradi2g61070	0.509935	0.519066	0	NADPH:quinone oxidoreductase	5
Bradi3g50010	0	0.518292	0	Cytochrome b561/ferric reductase transmembrane protein family	5
Bradi1g05360	0	0.516844	0	GCIP-interacting family protein	5
Bradi1g28300	0	0.516652	0	Chaperone DnaJ-domain superfamily protein	5
Bradi2g42950	0	0.516576	0	Zim17-type zinc finger protein	5
Bradi2g04830	0.673603	0.516312	0	ubiquitin-specific protease 14	5
Bradi1g00470	0.76274	0.515956	0	glutathione S-transferase THETA 1	5
Bradi2g07550	0	0.515613	0	NAD(P)-binding Rossmann-fold superfamily protein	5
Bradi2g20310	0.293502	0.515492	0	Transcription initiation factor IIF, beta subunit	5
Bradi3g57290	0.734063	0.514656	0	replication protein A 1A	5
Bradi2g47830	0.599762	0.513505	0	myristoyl-CoA:protein N-myristoyltransferase	5
Bradi3g01483	0	0.513471	0	transcription factor IIIA	5
Bradi4g45110	0.461229	0.513191	0		5
Bradi2g54870	0.366936	0.511984	0	Glucose-1-phosphate adenylyltransferase family protein	5
Bradi1g20820	0	0.511805	0	RNA polymerases M/15 Kd subunit	5
Bradi1g04250	0	0.511658	0	Cyclophilin-like peptidyl-prolyl cis-trans isomerase family protein	5
Bradi4g43300	0	0.511399	0	autoinhibited Ca2+-ATPase 11	5
Bradi3g29390	0	0.509326	0	nijmegen breakage syndrome 1	5
Bradi2g55760	0.426364	0.509261	0	sorting nexin 1	5
Bradi3g45760	0.375499	0.509222	0	P-loop containing nucleoside triphosphate hydrolases superfamily protein	5
Bradi1g76960	0.683539	0.508598	0	PLAC8 family protein	5
Bradi1g33240	0	0.507501	0	Translation machinery associated TMA7	5
Bradi2g02426	0.486899	0.507053	0	Protein kinase superfamily protein	5
Bradi2g41330	0	0.506953	0	vesicle transport V-snare 13	5
Bradi2g20920	0.396693	0.506008	0	Translation initiation factor SUI1 family protein	5
Bradi1g23100	0.639297	0.505836	0	SUMO-activating enzyme 2	5
Bradi4g11330	0	0.505811	0	alpha/beta-Hydrolases superfamily protein	5
Bradi1g10000	0	0.505426	0	Chaperone DnaJ-domain superfamily protein	5
Bradi4g32520	0	0.50508	0		5
Bradi3g22610	0	0.504746	0	nucleotide-sensitive chloride conductance regulator (ICln) family protein	5
Bradi4g34700	0	0.503879	0		5
Bradi1g64370	0.623198	0.501983	0	heme binding	5
Bradi1g62760	0	0.500574	0	Cysteine proteinases superfamily protein	5
Bradi1g27405	0.401515	0.499417	0		5
Bradi1g36055	0	0.498583	0		5
Bradi1g06821	0	0.498373	0	actin depolymerizing factor 6	5
Bradi2g03740	0.468316	0.498316	0	dihydrosphingosine phosphate lyase	5
Bradi1g29321	0	0.49805	0	Protein of unknown function (DUF707)	5
Bradi1g65000	0	0.497404	0	U2 small nuclear ribonucleoprotein B	5
Bradi4g27410	0	0.497158	0	Tic22-like family protein	5
Bradi5g18390	0.534826	0.496801	0	Protein of unknown function (DUF300)	5
Bradi1g45996	0	0.496389	0	Tic22-like family protein	5
Bradi1g06425	0	0.496185	0		5
Bradi1g24630	0	0.496003	0	aminophospholipid ATPase 2	5
Bradi3g12840	0.305841	0.495823	0	RNA-binding (RRM/RBD/RNP motifs) family protein	5
Bradi5g11860	0	0.495708	0	Tetratricopeptide repeat (TPR)-like superfamily protein	5
Bradi2g30470	0	0.494963	0	DNA-binding storekeeper protein-related	5
Bradi2g34020	0	0.49454	0	PRP38 family protein	5
Bradi2g35120	0	0.494504	0	spliceosomal protein U1A	5
Bradi2g00870	0	0.494244	0	SIN3-like 4	5
Bradi1g52720	0	0.493693	0		5
Bradi1g78027	0.434802	0.493556	0	FRA8 homolog	5
Bradi4g25120	0.384637	0.493367	0	Late embryogenesis abundant (LEA) hydroxyproline-rich glycoprotein family	5
Bradi4g37710	0.465902	0.492778	0	Protein phosphatase 2C family protein	5
Bradi2g45880	0.57921	0.491901	0	SCP1-like small phosphatase 4	5
Bradi1g03010	0.393575	0.489991	0	Protein of unknown function (DUF789)	5
Bradi4g42430	0	0.489912	0	F-box/RNI-like/FBD-like domains-containing protein	5
Bradi5g14150	0	0.489728	0	Ribosome recycling factor	5
Bradi4g36770	0	0.489477	0	Tetratricopeptide repeat (TPR)-like superfamily protein	5
Bradi4g38855	0.472531	0.487814	0		5
Bradi2g60150	0.755175	0.487122	0	vamp/synaptobrevin-associated protein 27-2	5
Bradi5g21600	0	0.486015	0	Uncharacterized conserved protein (DUF2358)	5
Bradi3g32150	0	0.485943	0	tobamovirus multiplication protein 3	5
Bradi3g13410	0	0.485583	0	nucleic acid binding;RNA binding	5
Bradi4g27580	0	0.48494	0	Transducin/WD40 repeat-like superfamily protein	5
Bradi2g19415	0	0.484704	0		5
Bradi2g04480	0.636782	0.48415	0	phospholipase D alpha 1	5
Bradi3g54140	0.511808	0.483508	0	protein kinase family protein / WD-40 repeat family protein	5
Bradi1g73220	0	0.481983	0		5
Bradi3g03090	0	0.48114	0	Uncharacterised protein family (UPF0497)	5
Bradi5g13900	0.880434	0.481139	0	Homeodomain-like superfamily protein	5
Bradi2g38130	0	0.480428	0	tetraspanin6	5
Bradi1g04957	0	0.479853	0	Galactosyltransferase family protein	5
Bradi2g33774	0	0.479314	0		5
Bradi4g36570	0	0.478125	0	hydroxyproline-rich glycoprotein family protein	5
Bradi5g01880	0	0.477644	0	D111/G-patch domain-containing protein	5
Bradi1g20400	0	0.477187	0	emp24/gp25L/p24 family/GOLD family protein	5
Bradi4g31727	0.865255	0.476672	0	potassium transporter 1	5
Bradi3g13920	0	0.4766	0	Proteasome component (PCI) domain protein	5
Bradi2g55200	0	0.476534	0		5
Bradi3g53920	0.367403	0.476337	0	membrane-associated progesterone binding protein 2	5
Bradi2g04000	0	0.475815	0	Integrase-type DNA-binding superfamily protein	5
Bradi5g02150	0.624365	0.475156	0	D-isomer specific 2-hydroxyacid dehydrogenase family protein	5
Bradi1g14320	0.344771	0.474966	0	RNA-binding KH domain-containing protein	5
Bradi1g44440	0.701162	0.474505	0	dynamin-like 3	5
Bradi4g28500	0.705031	0.474433	0	SecY protein transport family protein	5
Bradi3g55860	0.392423	0.474143	0	Peptidase C12, ubiquitin carboxyl-terminal hydrolase 1	5
Bradi2g11790	0.577336	0.473161	0	novel interactor of JAZ	5
Bradi4g07060	0.872401	0.472319	0	20S proteasome alpha subunit E2	5
Bradi4g29920	0.379243	0.471996	0	2-oxoacid dehydrogenases acyltransferase family protein	5
Bradi2g02180	0	0.471974	0	Surfeit locus protein 5 subunit 22 of Mediator complex	5
Bradi4g25520	0.419416	0.470803	0		5
Bradi3g10416	0	0.470686	0	FAR1-related sequence 5	5
Bradi3g30170	0	0.470283	-0.858489	membrane steroid binding protein 1	5
Bradi1g56880	0	0.470152	0	FAD-linked oxidases family protein	5
Bradi5g27670	0.370991	0.469974	0	RAB GTPASE HOMOLOG B18	5
Bradi3g51535	0	0.469929	0	Zinc finger, C3HC4 type (RING finger) family protein	5
Bradi5g07280	0.749328	0.468588	0	Ypt/Rab-GAP domain of gyp1p superfamily protein	5
Bradi1g26850	0	0.468368	0	Calcium-dependent lipid-binding (CaLB domain) family protein	5
Bradi1g37100	0.349967	0.468021	0	hemoglobin 3	5
Bradi2g23040	0.799386	0.467887	0	Lipin family protein	5
Bradi1g67090	0	0.466755	0	cytosolic enolase	5
Bradi1g72927	0	0.466508	0	Nitrilase/cyanide hydratase and apolipoprotein N-acyltransferase family protein	5
Bradi1g25470	0	0.465711	0	basic helix-loop-helix (bHLH) DNA-binding superfamily protein	5
Bradi1g36250	0	0.465214	0	RING domain ligase1	5
Bradi1g67320	0.606085	0.464884	0	hydroxyproline-rich glycoprotein family protein	5
Bradi1g29287	0	0.464503	0	Tetratricopeptide repeat (TPR)-like superfamily protein	5
Bradi1g13770	0.634387	0.464089	0	NagB/RpiA/CoA transferase-like superfamily protein	5
Bradi1g03560	0	0.463323	0	calmodulin binding;purine nucleotide binding	5
Bradi3g45170	0	0.463159	0	bZIP protein	5
Bradi1g31850	0.868293	0.462939	0	ALA-interacting subunit 1	5
Bradi5g14900	0	0.462686	0	SNARE-like superfamily protein	5
Bradi4g25890	0.485038	0.46221	0	Tho complex subunit 7/Mft1p	5
Bradi2g16410	0	0.462019	0	urease accessory protein G	5
Bradi1g15800	0	0.461389	0	xanthine dehydrogenase 1	5
Bradi5g26060	0	0.460498	0	thioredoxin X	5
Bradi3g36950	0.772367	0.459347	0	Polynucleotidyl transferase, ribonuclease H-like superfamily protein	5
Bradi1g00510	0.433624	0.459307	0	LUC7 N_terminus domain-containing protein	5
Bradi1g44577	0	0.459291	0		5
Bradi2g19756	0.49798	0.45876	0	RAB GTPase homolog G3F	5
Bradi1g72130	0.501444	0.458058	0	autophagocytosis-associated family protein	5
Bradi2g12857	0	0.457991	0		5
Bradi3g42060	0.529173	0.457447	0	BCL-2-associated athanogene 2	5
Bradi4g41777	0.362933	0.457269	0	Transducin/WD40 repeat-like superfamily protein	5
Bradi2g43760	0	0.456867	0	polypyrimidine tract-binding protein 2	5
Bradi3g40590	0.494995	0.456558	0	Ypt/Rab-GAP domain of gyp1p superfamily protein	5
Bradi1g78640	0	0.456289	0	calcineurin B-like protein 1	5
Bradi3g10180	0	0.456022	0	Enoyl-CoA hydratase/isomerase family	5
Bradi2g43210	0.550625	0.455831	0	DNAse I-like superfamily protein	5
Bradi1g18700	0	0.455189	0		5
Bradi2g19230	0.604903	0.454753	0	VIRB2-interacting protein 1	5
Bradi3g13110	0	0.454737	0	BTB/POZ domain-containing protein	5
Bradi3g15120	0	0.454579	0		5
Bradi2g15890	0	0.454358	0	Ubiquitin carboxyl-terminal hydrolase family protein	5
Bradi1g73030	0.304532	0.453694	0	RNA-binding (RRM/RBD/RNP motifs) family protein	5
Bradi4g08200	0	0.453597	0	lipase 1	5
Bradi2g28060	0	0.452773	0	Phospholipid/glycerol acyltransferase family protein	5
Bradi2g59350	0.474394	0.45276	0	ubiquitin-conjugating enzyme 27	5
Bradi1g75360	0	0.452335	0	Ankyrin repeat family protein	5
Bradi4g45120	0	0.451354	0		5
Bradi3g30390	0.880186	0.450105	0	DNAJ heat shock N-terminal domain-containing protein	5
Bradi2g36237	0.379435	0.449544	0	Fibronectin type III domain-containing protein	5
Bradi2g44260	0	0.448735	0	Rhodanese/Cell cycle control phosphatase superfamily protein	5
Bradi1g46590	0	0.448011	0		5
Bradi1g31170	0.497899	0.447873	0	Transducin/WD40 repeat-like superfamily protein	5
Bradi4g37197	0.327664	0.445885	0	DNA-binding bromodomain-containing protein	5
Bradi3g06380	0	0.445589	0	Cyclase family protein	5
Bradi1g37967	0	0.445536	0	EXS (ERD1/XPR1/SYG1) family protein	5
Bradi4g03750	0.750771	0.444722	0	diacylglycerol kinase1	5
Bradi3g19280	0	0.443859	0	AFG1-like ATPase family protein	5
Bradi4g18870	0	0.442797	0	SUMO-activating enzyme 1A	5
Bradi2g09070	0.383107	0.441847	0	secretion-associated RAS super family 2	5
Bradi2g39160	0	0.441515	0		5
Bradi4g27334	0	0.44133	0	Na+/H+ antiporter 6	5
Bradi4g38720	0	0.440999	0	C2H2-like zinc finger protein	5
Bradi1g32590	0	0.440973	0	6-phosphogluconate dehydrogenase family protein	5
Bradi3g58120	0	0.439898	0	repressor of lrx1	5
Bradi1g23250	0	0.439004	0	Mo25 family protein	5
Bradi5g21780	0	0.438472	0	Arabidopsis thaliana protein of unknown function (DUF794)	5
Bradi1g08380	0	0.437655	0	Outward rectifying potassium channel protein	5
Bradi2g36501	0	0.437083	0		5
Bradi4g21986	0	0.43705	0		5
Bradi3g60050	0	0.436953	0		5
Bradi2g21017	0	0.436701	0	protease-related	5
Bradi4g42580	0.642064	0.43629	0	LIM domain-containing protein	5
Bradi2g08380	0	0.435637	0		5
Bradi1g24680	0.736754	0.435442	0	ARF-GAP domain 5	5
Bradi4g29547	0	0.434802	0	proteasome family protein	5
Bradi2g41500	0	0.434237	0	Mitochondrial substrate carrier family protein	5
Bradi1g34537	0	0.434221	0	S-adenosyl-L-methionine-dependent methyltransferases superfamily protein	5
Bradi3g50530	0	0.433142	0	PPPDE putative thiol peptidase family protein	5
Bradi3g30480	0	0.432076	0	electron-transfer flavoprotein:ubiquinone oxidoreductase	5
Bradi1g04820	0	0.432015	-0.374166	Peptidase S24/S26A/S26B/S26C family protein	5
Bradi1g35090	0.352993	0.430859	0	CDPK-related kinase 3	5
Bradi4g03980	0	0.430014	0	Tetratricopeptide repeat (TPR)-like superfamily protein	5
Bradi1g47590	0	0.429718	0		5
Bradi1g78420	0	0.429238	0	GroES-like zinc-binding alcohol dehydrogenase family protein	5
Bradi1g73210	0	0.4279	0	protein kinase 2B	5
[truncated: 13,782 more rows]

## Sheet: S6
Table S6. Significant differential expression of Cytochrome P450 genes in BrI-782 plants with or without pinoxaden application under different temperature regimes. Pinoxaden-plants treated with pinoxaden under control conditions (10/16oC), High-plants grown under high-temperature (28/34oC) and Pinoxaden + high-plants treated with pinoxaden grown under high-temperature.
log2 Fold Change
Gene ID	Pinoxaden	Pinoxaden + high-temperature	High-temperature	Gene description
Bradi2g44200	9.33475	8.594	0	cytochrome P450, family 72, subfamily A, polypeptide 15
Bradi2g44160	8.97291	7.95644	0	cytochrome P450, family 72, subfamily A, polypeptide 15
Bradi2g44150	7.48505	6.82589	1.48336	cytochrome P450, family 72, subfamily A, polypeptide 14
Bradi2g44290	7.65855	6.30808	0	cytochrome P450, family 72, subfamily A, polypeptide 15
Bradi4g43380	7.07382	5.72578	0	cytochrome P450, family 94, subfamily D, polypeptide 2
Bradi4g39240	5.29653	4.61697	0	cytochrome P450, family 71, subfamily B, polypeptide 2
Bradi1g75310	3.2979	4.5961	1.80628	cytochrome P450, family 711, subfamily A, polypeptide 1
Bradi3g06330	7.29868	4.11498	0	cytochrome P450, family 71, subfamily B, polypeptide 37
Bradi3g06320	6.84513	3.19075	0	cytochrome P450, family 71, subfamily B, polypeptide 37
Bradi3g27500	2.09417	2.60778	2.7307	cytochrome P450, family 71 subfamily B, polypeptide 7
Bradi3g19220	0	2.5833	0	cytochrome P450, family 96, subfamily A, polypeptide 10
Bradi3g36341	0	2.45942	2.81238	cytochrome P450, family 71, subfamily B, polypeptide 34
Bradi2g41110	1.56209	2.38814	1.16974	cytochrome P450, family 72, subfamily A, polypeptide 15
Bradi5g21320	0	2.37002	1.58546	cytochrome P450, family 71, subfamily B, polypeptide 2
Bradi1g15695	0	2.33302	0	cytochrome P450, family 79, subfamily B, polypeptide 2
Bradi2g23837	0.922611	2.26273	2.08828	cytochrome P450, family 94, subfamily C, polypeptide 1
Bradi3g30510	3.05843	2.22718	0	cytochrome P450, family 87, subfamily A, polypeptide 6
Bradi1g20240	3.72554	2.21724	1.84812	cytochrome P450, family 709, subfamily B, polypeptide 1
Bradi4g35940	2.71249	2.13861	1.21874	cytochrome P450, family 71, subfamily A, polypeptide 22
Bradi1g14900	1.81503	2.09069	1.10189	cytochrome P450, family 81, subfamily D, polypeptide 5
Bradi3g22820	1.15607	1.86272	0.999305	cytochrome P450, family 51 subfamily G, polypeptide 1
Bradi3g06300	0	1.85628	0	cytochrome P450, family 71, subfamily B, polypeptide 2
Bradi1g36800	2.40791	1.80102	0	Cytochrome P450 superfamily protein
Bradi5g18780	2.56156	1.80073	0	cytochrome P450, family 87, subfamily A, polypeptide 2
Bradi1g22370	0	1.76131	2.77879	cytochrome P450, family 71, subfamily B, polypeptide 34
Bradi3g43890	0	1.69127	0	cytochrome P450, family 87, subfamily A, polypeptide 6
Bradi1g56986	-0.887311	1.63842	2.54096	cytochrome P450, family 87, subfamily A, polypeptide 6
Bradi5g13530	0	1.58054	2.50561	cytochrome P450, family 71, subfamily A, polypeptide 26
Bradi2g27782	0.813253	1.55169	0	cytochrome P450, family 71, subfamily A, polypeptide 26
Bradi3g37820	0	1.28564	1.26113	cytochrome P450, family 76, subfamily C, polypeptide 4
Bradi4g38290	1.41537	1.25752	0	cytochrome P450, family 71, subfamily B, polypeptide 2
Bradi5g21410	0	1.24514	0	cytochrome P450, family 71, subfamily B, polypeptide 35
Bradi2g44320	0.966817	1.16408	0	cytochrome P450, family 72, subfamily A, polypeptide 7
Bradi2g52690	1.20006	1.15816	0	cytochrome P450, family 94, subfamily D, polypeptide 2
Bradi2g21918	1.13957	1.08537	0	cytochrome P450, family 71, subfamily B, polypeptide 10
Bradi2g25710	1.09405	1.02195	0	cytochrome P450, family 721, subfamily A, polypeptide 1
Bradi1g20260	2.93057	0.989941	0.82971	cytochrome P450, family 709, subfamily B, polypeptide 1
Bradi3g36347	0	0.9875	1.30484	cytochrome P450, family 71, subfamily A, polypeptide 25
Bradi4g44273	0	0.960983	1.30801	cytochrome P450, family 714, subfamily A, polypeptide 1
Bradi3g30520	1.09053	0.879735	0	cytochrome P450, family 87, subfamily A, polypeptide 6
Bradi2g44117	0	0.867779	0.765043	cytochrome P450, family 72, subfamily A, polypeptide 14
Bradi1g19670	-0.581241	0.847599	1.00898	cytochrome P450, family 78, subfamily A, polypeptide 9
Bradi2g44140	2.96808	0.845597	0	cytochrome P450, family 72, subfamily A, polypeptide 15
Bradi1g24340	1.05167	0.811056	1.31165	cytochrome P450, family 51 subfamily G, polypeptide 1
Bradi5g03327	-0.733525	0.76116	0	cytochrome P450, family 88, subfamily A, polypeptide 3
Bradi2g26752	0	0.703429	0.67665	cytochrome P450, family 94, subfamily D, polypeptide 2
Bradi4g44270	0	0.598979	0.574516	cytochrome P450, family 714, subfamily A, polypeptide 1
Bradi4g05000	0	0.480637	0.758779	cytochrome P450, family 71 subfamily B, polypeptide 7
Bradi1g07930	1.06759	0.472165	0.402108	cytochrome P450, family 81, subfamily D, polypeptide 5
Bradi2g25300	0	0	0.862045	cytochrome P450, family 51 subfamily G, polypeptide 1
Bradi3g22850	0.798182	0	0	cytochrome P450, family 51 subfamily G, polypeptide 1
Bradi3g22840	0.696477	0	-0.695912	cytochrome P450, family 51 subfamily G, polypeptide 1
Bradi3g04750	0.735515	0	0	Cytochrome P450 superfamily protein
Bradi1g61577	-0.920367	0	0	Cytochrome P450 superfamily protein
Bradi4g43110	-1.70306	0	0	Cytochrome P450 superfamily protein
Bradi1g69040	0	0	-1.03761	Cytochrome P450 superfamily protein
Bradi3g38150	0	0	0.649569	cytochrome P450, family 707, subfamily A, polypeptide 4
Bradi1g61420	-0.439778	0	0	cytochrome P450, family 709, subfamily B, polypeptide 1
Bradi1g61430	-0.780851	0	0	cytochrome P450, family 709, subfamily B, polypeptide 2
Bradi5g07140	0	0	-1.37038	cytochrome P450, family 71 subfamily B, polypeptide 7
Bradi3g36330	0	0	1.14609	cytochrome P450, family 71, subfamily A, polypeptide 20
Bradi2g10294	1.67996	0	-1.91498	cytochrome P450, family 71, subfamily A, polypeptide 22
Bradi2g07597	-1.16276	0	1.79097	cytochrome P450, family 71, subfamily A, polypeptide 24
Bradi2g07577	-0.83526	0	1.49285	cytochrome P450, family 71, subfamily A, polypeptide 25
Bradi1g28860	0	0	2.06479	cytochrome P450, family 71, subfamily A, polypeptide 26
Bradi3g43601	-0.528341	0	0	cytochrome P450, family 71, subfamily B, polypeptide 34
Bradi5g21460	-0.7961	0	0	cytochrome P450, family 71, subfamily B, polypeptide 36
Bradi2g22050	2.76479	0	0	cytochrome P450, family 714, subfamily A, polypeptide 1
Bradi1g26120	0	0	1.26513	cytochrome P450, family 716, subfamily A, polypeptide 1
Bradi2g44190	0.711373	0	-0.817701	cytochrome P450, family 72, subfamily A, polypeptide 13
Bradi2g44170	0	0	0.675622	cytochrome P450, family 72, subfamily A, polypeptide 14
Bradi2g44300	0.744279	0	0	cytochrome P450, family 72, subfamily A, polypeptide 14
Bradi2g25700	2.05295	0	0	cytochrome P450, family 721, subfamily A, polypeptide 1
Bradi2g41750	0	0	3.21866	cytochrome P450, family 76, subfamily C, polypeptide 7
Bradi3g18210	-1.54619	0	0	cytochrome P450, family 81, subfamily D, polypeptide 3
Bradi3g07595	-1.70537	0	0	cytochrome P450, family 81, subfamily D, polypeptide 8
Bradi3g36335	0	0	1.81563	cytochrome P450, family 83, subfamily B, polypeptide 1
Bradi3g35840	1.65819	0	0	cytochrome P450, family 87, subfamily A, polypeptide 2
Bradi2g42840	-0.846794	0	0	cytochrome P450, family 89, subfamily A, polypeptide 5
Bradi2g55490	-2.02508	0	0	cytochrome P450, family 94, subfamily C, polypeptide 1
Bradi2g60920	0	0	1.46718	cytochrome P450, family 94, subfamily D, polypeptide 2
Bradi1g69540	0	0	0.847324	cytochrome P450, family 94, subfamily D, polypeptide 2
Bradi3g18027	0	0	1.9705	cytochrome P450, family 96, subfamily A, polypeptide 1
Bradi3g19240	0	0	2.33663	cytochrome P450, family 96, subfamily A, polypeptide 10
Bradi1g75740	-1.05797	0	0	cytochrome P450, family 96, subfamily A, polypeptide 10
Bradi2g21300	0	0	-0.25549	cytochrome P450, family 98, subfamily A, polypeptide 3
Bradi4g01910	-0.590251	-0.436116	0	cytochrome P450, family 51 subfamily G, polypeptide 1
Bradi2g27870	-0.363598	-0.570754	-0.274313	cytochrome P450, family 96, subfamily A, polypeptide 10
Bradi2g57770	0	-0.575624	0	Cytochrome P450 superfamily protein
Bradi1g67000	0	-0.578981	0	cytochrome P450, family 93, subfamily D, polypeptide 1
Bradi1g31617	-0.577683	-0.773731	0	Cytochrome P450 superfamily protein
Bradi1g37626	0	-0.995461	-1.44197	cytochrome P450, family 97, subfamily B, polypeptide 3
Bradi1g70570	-0.537251	-1.00162	-0.877541	cytochrome P450, family 716, subfamily A, polypeptide 1
Bradi2g03110	0	-1.04643	-0.853168	cytochrome P450, family 87, subfamily A, polypeptide 2
Bradi1g46602	-0.595723	-1.18477	-0.899957	cytochrome P450, family 76, subfamily C, polypeptide 1
Bradi5g20670	-0.4913	-1.19705	-0.977157	cytochrome P450, family 71, subfamily B, polypeptide 34
Bradi2g19910	-0.599961	-1.21828	-1.10518	cytochrome P450, family 704, subfamily A, polypeptide 2
Bradi1g69230	-0.432585	-1.28236	-1.51101	cytochrome P450, family 71, subfamily A, polypeptide 22
Bradi2g52790	-1.46751	-1.31106	0	Cytochrome P450 superfamily protein
Bradi2g48350	0	-1.42638	0	cytochrome P450, family 71, subfamily B, polypeptide 2
Bradi1g71020	0.5249	-1.45009	-1.41329	cytochrome P450, family 97, subfamily A, polypeptide 3
Bradi2g24010	-1.14011	-1.5569	0	cytochrome P450, family 93, subfamily D, polypeptide 1
Bradi2g50120	-0.618422	-1.57679	-1.19544	cytochrome P450, family 71, subfamily B, polypeptide 20
Bradi3g40120	0	-1.60316	0	cytochrome P450, family 709, subfamily B, polypeptide 2
Bradi3g09530	-1.65032	-1.62684	0	cytochrome P450, family 86, subfamily A, polypeptide 1
Bradi1g08570	-1.34292	-1.67537	0	cytochrome P450, family 724, subfamily A, polypeptide 1
Bradi3g02790	0	-1.68502	-1.68577	cytochrome P450, family 94, subfamily C, polypeptide 1
Bradi2g47867	0	-1.71059	0	cytochrome P450, family 78, subfamily A, polypeptide 6
Bradi2g16402	-0.916251	-1.82436	-1.87685	cytochrome P450, family 711, subfamily A, polypeptide 1
Bradi3g52266	0	-1.84859	0	cytochrome P450, family 51 subfamily G, polypeptide 1
Bradi4g30250	0	-1.88914	0	cytochrome P450, family 90, subfamily D, polypeptide 1
Bradi1g15460	-1.26195	-2.00094	0	Cytochrome P450 superfamily protein
Bradi4g09770	-1.59119	-2.00124	0	cytochrome P450, family 71, subfamily B, polypeptide 36
Bradi4g38480	-0.514496	-2.06363	-1.14183	cytochrome P450, family 709, subfamily B, polypeptide 2
Bradi2g50350	0	-2.32025	-1.94527	Cytochrome P450 superfamily protein
Bradi4g45320	-2.42451	-2.36317	0	cytochrome P450, family 86, subfamily B, polypeptide 1
Bradi3g02530	-2.13061	-2.41493	-0.726193	cytochrome P450, family 71, subfamily B, polypeptide 16
Bradi2g13190	-1.38349	-2.50903	-0.903161	cytochrome P450, family 76, subfamily C, polypeptide 1
Bradi2g10960	-0.732701	-2.57466	-0.916787	cytochrome P450, family 71, subfamily A, polypeptide 26
Bradi3g44150	0	-2.69018	-2.31249	cytochrome P450, family 714, subfamily A, polypeptide 1
Bradi3g20830	-0.952429	-2.80687	0	cytochrome P450, family 76, subfamily C, polypeptide 1
Bradi1g77120	0	-2.91195	-3.19564	cytochrome P450, family 78, subfamily A, polypeptide 6
Bradi4g38965	-2.39238	-3.23643	0	cytochrome P450, family 77, subfamily A, polypeptide 4
Bradi4g04000	-2.6927	-3.73959	0	cytochrome P450, family 707, subfamily A, polypeptide 1
Bradi1g08070	0	-4.07027	-2.71321	Cytochrome P450 superfamily protein
Bradi4g08320	0	-4.19932	-3.87531	cytochrome P450, family 81, subfamily D, polypeptide 3
Bradi2g16282	-1.91472	-4.84258	-4.8735	cytochrome P450, family 77, subfamily B, polypeptide 1

## Sheet: S7
Table S7. Significant differential expression of UDP-glucosyl transferase genes in BrI-782 plants with or without pinoxaden application under different temperature regimes. Pinoxaden-plants treated with pinoxaden under control conditions (10/16oC), High-plants grown under high-temperature (28/34oC) and Pinoxaden + high-plants treated with pinoxaden grown under high-temperature.
log2 Fold Change
Gene ID	Pinoxaden	Pinoxaden + high	High	Gene description
Bradi2g49067	8.17067	6.42267	1.80976	UDP-glucosyl transferase 88A1
Bradi2g44820	7.24404	5.18485	0	UDP-glucosyl transferase 73B5
Bradi2g44785	5.67655	4.21644	0	UDP-glycosyltransferase 73B4
Bradi4g36968	6.14118	3.93568	0	UDP-glucosyl transferase 88A1
Bradi2g04720	4.35656	3.8513	1.72631	UDP-glucosyl transferase 73D1
Bradi1g53527	2.56509	3.02596	0	UDP-Glycosyltransferase superfamily protein
Bradi2g47420	4.67197	2.90754	0	UDP-glucosyl transferase 88A1
Bradi1g08140	3.43203	2.76072	0	UDP-Glycosyltransferase superfamily protein
Bradi5g03370	4.56785	2.70024	0.942283	UDP-glucosyltransferase 74F2
Bradi3g58670	4.01835	2.65302	-1.33591	UDP-glucosyl transferase 85A3
Bradi3g46855	0	2.53566	4.02636	UDP-glucosyl transferase 85A2
Bradi4g15800	3.4114	2.49798	0	UDP-Glycosyltransferase superfamily protein
Bradi5g16100	1.72678	2.21357	1.04896	UDP-glucosyl transferase 73D1
Bradi1g08145	2.93743	2.13168	1.40335	UDP-Glycosyltransferase superfamily protein
Bradi3g46867	0.921953	2.0637	2.16711	UDP-glucosyl transferase 85A2
Bradi4g35356	3.44847	2.01077	1.29948	UDP-glycosyltransferase 74 F1
Bradi2g04760	2.29035	1.95211	0	UDP-glucosyl transferase 73D1
Bradi5g11950	0	1.74611	2.09277	UDP-glucosyl transferase 85A2
Bradi2g49100	1.69383	1.64101	0	UDP-glucosyl transferase 88A1
Bradi3g58680	1.99028	1.50614	0	UDP-Glycosyltransferase superfamily protein
Bradi2g52740	2.23215	1.4748	0	UDP-Glycosyltransferase superfamily protein
Bradi1g08190	0	1.34533	1.85025	UDP-Glycosyltransferase superfamily protein
Bradi1g27290	2.81146	1.19869	0	UDP-glucosyl transferase 85A2
Bradi2g55960	1.43736	1.12894	0	UDP-Glycosyltransferase superfamily protein
Bradi2g47430	-0.566478	0.984738	1.20628	UDP-glucosyl transferase 88A1
Bradi2g19177	0.668278	0.609774	0.481113	UDP-glucosyl transferase 88A1
Bradi4g00651	0	0.558293	0.420718	UDP-Glycosyltransferase superfamily protein
Bradi2g56102	0.997317	0.553409	0	UDP-Glycosyltransferase superfamily protein
Bradi1g32610	0	0.544637	0	UDP-Glycosyltransferase superfamily protein
Bradi1g26750	-0.812574	0	0	UDP-glucosyl transferase 71B1
Bradi1g44630	-1.19095	0	0	UDP-glucosyl transferase 71C4
Bradi3g07770	1.52883	0	0	UDP-glucosyl transferase 73D1
Bradi4g39370	0	0	1.14518	UDP-glucosyl transferase 85A2
Bradi5g11230	0	0	0.74265	UDP-glucosyl transferase 85A2
Bradi2g49080	2.91078	0	0	UDP-glucosyl transferase 88A1
Bradi5g02780	1.14193	0	-1.15774	UDP-glucosyltransferase 74F2
Bradi4g29730	-0.555996	0	0.720067	UDP-Glycosyltransferase / trehalose-phosphatase family protein
Bradi5g18040	3.09775	0	-0.9735	UDP-glycosyltransferase 73B4
Bradi4g14500	0	0	0.831343	UDP-Glycosyltransferase superfamily protein
Bradi1g53540	1.71232	0	0	UDP-Glycosyltransferase superfamily protein
Bradi3g06487	1.40896	0	0	UDP-Glycosyltransferase superfamily protein
Bradi2g34495	1.38083	0	0	UDP-Glycosyltransferase superfamily protein
Bradi1g10840	1.37553	0	-0.715845	UDP-Glycosyltransferase superfamily protein
Bradi2g06130	1.17868	0	0	UDP-Glycosyltransferase superfamily protein
Bradi3g27610	1.00024	0	-0.683578	UDP-Glycosyltransferase superfamily protein
Bradi1g53520	0.788811	0	0	UDP-Glycosyltransferase superfamily protein
Bradi2g36322	-0.473253	0	0	UDP-Glycosyltransferase superfamily protein
Bradi2g52750	-0.740774	0	1.2267	UDP-Glycosyltransferase superfamily protein
Bradi5g09680	-0.96191	0	0.956222	UDP-Glycosyltransferase superfamily protein
Bradi1g43760	-1.1613	0	0	UDP-Glycosyltransferase superfamily protein
Bradi3g44840	0	-0.474441	-0.623864	UDP-glucuronic acid decarboxylase 1
Bradi4g22230	1.33407	-0.507242	-1.17823	UDP-glucosyl transferase 88A1
Bradi3g08210	-0.932837	-0.517072	0	UDP-Glycosyltransferase / trehalose-phosphatase family protein
Bradi1g12480	0.33666	-0.55919	-0.683763	UDP-glucosyl transferase 72B3
Bradi1g73710	0	-0.566295	0	UDP-Glycosyltransferase superfamily protein
Bradi1g65490	0	-0.571063	-0.881087	UDP-Glycosyltransferase superfamily protein
Bradi1g20780	-0.530028	-0.580758	0	UDP-Glycosyltransferase superfamily protein
Bradi2g36380	0	-0.63795	-0.347614	UDP-glucosyl transferase 88A1
Bradi1g10347	0.958091	-0.638974	0	UDP-Glycosyltransferase superfamily protein
Bradi1g50530	-0.385329	-0.691203	0	UDP-glucosyl transferase 88A1
Bradi2g09195	-0.92044	-0.749696	0	UDP-Glycosyltransferase superfamily protein
Bradi3g48180	0	-0.786458	-0.626807	UDP-glucosyltransferase 74F2
Bradi3g34580	0	-0.883948	-1.26766	UDP-Glycosyltransferase superfamily protein
Bradi5g27530	-0.78643	-0.943144	0	UDP-Glycosyltransferase superfamily protein
Bradi3g57763	0	-0.962943	-1.86303	UDP-Glycosyltransferase superfamily protein
Bradi4g06317	-1.1412	-0.98136	0	UDP-Glycosyltransferase superfamily protein
Bradi2g44856	0	-0.98528	-0.603707	UDP-Glycosyltransferase superfamily protein
Bradi3g32390	-0.681818	-1.06826	-0.773784	UDP-glucosyl transferase 88A1
Bradi5g16720	-0.876539	-1.11279	-0.825191	UDP-glucosyl transferase 88A1
Bradi1g24270	0.593842	-1.14414	-0.899303	UDP-Glycosyltransferase superfamily protein
Bradi1g50550	-0.882821	-1.17171	-1.58071	UDP-glucosyl transferase 71C4
Bradi1g06890	-0.411799	-1.29235	-0.614973	UDP-Glycosyltransferase superfamily protein
Bradi1g34825	1.00725	-1.34459	-1.46364	UDP-glucosyl transferase 88A1
Bradi4g28040	0	-1.47165	-1.33292	UDP-Glycosyltransferase superfamily protein
Bradi2g20380	0	-1.52161	-1.62734	UDP-glucosyl transferase 85A3
Bradi3g24417	-0.427155	-1.6453	-0.624743	UDP-glucosyltransferase 75B1
Bradi4g44860	-2.05905	-1.6728	-0.553315	UDP-glucosyl transferase 88A1
Bradi2g37631	-0.769666	-1.71525	-1.31267	UDP-Glycosyltransferase superfamily protein
Bradi2g11107	-0.81652	-1.72235	-1.56317	UDP-Glycosyltransferase superfamily protein
Bradi3g02880	-0.686582	-1.73582	-0.685123	UDP-glucosyl transferase 73C1
Bradi4g21591	-1.11198	-1.91488	-1.2457	UDP-glucosyl transferase 73D1
Bradi1g20250	-2.65365	-2.03668	0	UDP-Glycosyltransferase superfamily protein
Bradi1g30337	-1.68398	-2.05034	0	UDP-glucosyl transferase 78D2
Bradi1g23890	0	-2.22215	0	UDP-glucosyl transferase 88A1
Bradi2g53610	-2.73191	-2.25441	0	UDP-Glycosyltransferase superfamily protein
Bradi1g53207	-1.30667	-2.25675	-0.895036	UDP-Glycosyltransferase superfamily protein
Bradi2g60390	-1.49287	-2.28494	0	UDP-Glycosyltransferase superfamily protein
Bradi3g39800	-0.940403	-2.9707	-1.97181	UDP-Glycosyltransferase superfamily protein
Bradi1g35477	-2.23383	-3.12201	-0.980286	UDP-Glycosyltransferase superfamily protein
Bradi1g61190	-2.57118	-3.36004	0	UDP-glucosyl transferase 85A7
Bradi2g55880	-3.91072	-3.60254	0	UDP-glucosyl transferase 85A2
Bradi1g74410	-2.49438	-3.73468	-0.674266	UDP-glycosyltransferase 74 F1

## Sheet: S8
Table S8. Significant differential expression of glutathione-S-transferase genes in BrI-782 plants with or without pinoxaden application under different temperature regimes. Pinoxaden-plants treated with pinoxaden under control conditions (10/16oC), High-plants grown under high-temperature (28/34oC) and Pinoxaden + high-plants treated with pinoxaden grown under high-temperature.
log2 Fold Change
Gene ID	Pinoxaden	Pinoxaden + high	High	Gene description
Bradi3g31777	9.76763	7.9745	3.2506	glutathione S-transferase TAU 18
Bradi3g61100	7.27862	7.39295	1.73471	glutathione S-transferase TAU 18
Bradi3g31720	6.9583	6.98019	1.55402	glutathione S-transferase TAU 18
Bradi3g31750	8.89425	6.39087	0	Glutathione S-transferase family protein
Bradi2g13120	5.13024	5.7941	0	Glutathione S-transferase family protein
Bradi5g19400	4.5414	5.75206	1.44212	glutathione S-transferase TAU 18
Bradi1g00200	5.08321	5.26688	0	glutathione S-transferase TAU 18
Bradi3g31704	4.83346	5.26128	2.44016	glutathione S-transferase TAU 18
Bradi3g31737	6.81862	4.30775	0	Glutathione S-transferase family protein
Bradi2g35930	4.8108	4.24168	0	Glutathione S-transferase family protein
Bradi2g13020	4.57421	4.21421	1.35871	Glutathione S-transferase family protein
Bradi2g60760	5.05825	4.08028	0	glutathione S-transferase TAU 8
Bradi3g31834	5.51884	3.88532	0	Glutathione S-transferase family protein
Bradi3g31880	4.39906	3.73982	1.56686	glutathione S-transferase TAU 16
Bradi3g31727	7.2324	3.73678	1.54077	glutathione S-transferase TAU 18
Bradi3g31820	5.46028	3.54316	0	glutathione S-transferase TAU 18
Bradi3g31850	5.69054	3.3914	0	Glutathione S-transferase family protein
Bradi2g35980	2.69026	3.3247	0	Glutathione S-transferase family protein
Bradi2g25170	4.14918	3.3244	0	glutathione S-transferase TAU 18
Bradi3g31787	5.80656	3.10851	0	glutathione S-transferase TAU 18
Bradi2g35950	2.61562	3.03862	0	Glutathione S-transferase family protein
Bradi3g31827	2.86525	2.78667	0	Glutathione S-transferase family protein
Bradi2g42260	4.56542	2.74115	1.04146	glutathione S-transferase TAU 18
Bradi3g31841	4.04389	2.59899	0	Glutathione S-transferase family protein
Bradi3g31800	2.58516	2.4793	0	Glutathione S-transferase family protein
Bradi3g31860	2.36581	2.45054	1.76924	Glutathione S-transferase family protein
Bradi3g31810	2.43302	2.38583	-1.04419	Glutathione S-transferase family protein
Bradi1g60587	0	2.31637	0	glutathione S-transferase TAU 8
Bradi2g60765	1.81315	2.17551	0	glutathione S-transferase TAU 8
Bradi2g41093	2.71403	2.11483	0	glutathione S-transferase TAU 18
Bradi4g40174	0.449144	1.48188	0	glutathione S-transferase zeta 1
Bradi4g27940	0	1.36753	0	glutathione S-transferase THETA 3
Bradi2g47110	0.804143	1.3325	0	glutathione S-transferase TAU 18
Bradi2g13010	4.2967	1.32348	0	Glutathione S-transferase family protein
Bradi2g59840	0.748274	1.19512	0	Glutathione S-transferase family protein
Bradi2g13110	1.29402	1.09134	0.771231	Glutathione S-transferase family protein
Bradi5g10570	1.00765	0.929512	0.469992	Glutathione S-transferase family protein
Bradi4g32610	0.659484	0.902887	0.68593	glutathione S-transferase tau 7
Bradi3g46100	0.471806	0.839735	0.562243	glutathione S-transferase (class zeta) 2
Bradi3g10950	2.20117	0.737551	-0.807218	Glutathione S-transferase family protein
Bradi4g40170	1.33377	0.671691	0	glutathione S-transferase (class zeta) 2
Bradi3g55150	0	0.549773	0	Glutathione S-transferase family protein
Bradi4g40182	0.706639	0.522541	0	glutathione S-transferase (class zeta) 2
Bradi1g00470	0.76274	0.515956	0	glutathione S-transferase THETA 1
Bradi2g50760	0	0	0.4677	Glutathione S-transferase family protein
Bradi2g04497	2.11456	0	0	Glutathione S-transferase family protein
Bradi1g42890	0.842852	0	0	Glutathione S-transferase family protein
Bradi3g26206	-1.06498	0	0	Glutathione S-transferase family protein
Bradi2g59860	0	0	-0.641243	Glutathione S-transferase family protein
Bradi3g30152	2.23324	0	0	glutathione S-transferase TAU 18
Bradi2g41100	0.850426	0	0	glutathione S-transferase TAU 18
Bradi3g31870	-0.631974	0	0	glutathione S-transferase TAU 18
Bradi1g54499	4.09299	0	0	glutathione S-transferase TAU 20
Bradi2g25376	1.8811	0	0	glutathione S-transferase tau 7
Bradi2g55892	0.809267	0	0	glutathione S-transferase tau 7
Bradi1g18690	0	0	-0.77542	Glutathione S-transferase, C-terminal-like;Translation elongation factor EF1B/ribosomal protein S6
Bradi1g34560	-0.404037	-0.567751	0	glutathione S-transferase TAU 18
Bradi1g64646	-0.648145	-0.68647	0	Glutathione S-transferase, C-terminal-like;Translation elongation factor EF1B/ribosomal protein S6
Bradi3g20550	-0.499696	-1.16178	0	Glutathione S-transferase family protein
Bradi5g09046	-0.860737	-1.18211	0	glutathione S-transferase TAU 18
Bradi5g01737	-1.43543	-1.22229	0	glutathione S-transferase phi 8
Bradi1g47050	0	-2.5108	0	glutathione S-transferase PHI 10
Bradi1g25130	-3.12584	-2.99916	0	glutathione S-transferase F11
Bradi1g24770	-0.803575	-4.57529	-3.09506	glutathione S-transferase phi 8

## Sheet: S9
Table S9. Significant differential expression of peroxidases genes in BrI-782 plants with or without pinoxaden application under different temperature regimes. Pinoxaden-plants treated with pinoxaden under control conditions (10/16oC), High-plants grown under high-temperature (28/34oC) and Pinoxaden + high-plants treated with pinoxaden grown under high-temperature.
log2 Fold Change
Gene ID	Pinoxaden	Pinoxaden + high	high	Gene description
Bradi5g24200	0	4.72633	0	Peroxidase superfamily protein
Bradi4g25660	2.40467	4.49777	0	Peroxidase superfamily protein
Bradi1g17860	0	3.51729	-1.73327	Peroxidase superfamily protein
Bradi5g27130	2.29367	3.22679	0	Peroxidase superfamily protein
Bradi1g17840	1.79211	2.56906	0	Peroxidase superfamily protein
Bradi1g68887	2.80429	2.55643	0	Peroxidase superfamily protein
Bradi4g44530	1.42444	2.3186	0	Peroxidase superfamily protein
Bradi1g33740	0	1.88121	0.878858	Peroxidase superfamily protein
Bradi5g14650	1.44714	1.70449	0	Peroxidase superfamily protein
Bradi5g27210	0	1.59786	0	Peroxidase superfamily protein
Bradi2g52077	1.98127	1.4044	0	Peroxidase superfamily protein
Bradi1g38297	0	1.20555	1.47756	Peroxidase superfamily protein
Bradi2g12216	0.820909	1.19836	0	Peroxidase superfamily protein
Bradi2g12228	0	1.03843	0	Peroxidase superfamily protein
Bradi3g09120	1.28735	0.849288	-1.72245	Peroxidase superfamily protein
Bradi1g41900	0	0	1.99143	Peroxidase superfamily protein
Bradi4g27680	2.20827	0	0	Peroxidase superfamily protein
Bradi2g40590	1.79853	0	0	Peroxidase superfamily protein
Bradi1g17850	2.9248	0	0	Peroxidase superfamily protein
Bradi2g04490	-1.03169	0	1.29718	Peroxidase superfamily protein
Bradi5g12710	-1.11472	0	0	Peroxidase superfamily protein
Bradi2g12170	-1.27366	0	0	Peroxidase superfamily protein
Bradi2g09650	-2.05822	0	0	Peroxidase superfamily protein
Bradi2g12180	0	0	-1.09793	Peroxidase superfamily protein
Bradi1g50220	0.622871	-0.449206	-0.622504	Peroxidase superfamily protein
Bradi5g11340	0	-0.709517	0	Peroxidase superfamily protein
Bradi4g41560	0	-0.883485	-1.00407	Peroxidase superfamily protein
Bradi5g07390	-0.421747	-1.08658	-0.98448	Peroxidase superfamily protein
Bradi4g05640	-1.22285	-1.29	0	Peroxidase superfamily protein
Bradi3g42050	0	-1.39516	-1.41576	Peroxidase superfamily protein
Bradi4g08800	-0.395592	-1.42564	-0.80544	Peroxidase superfamily protein
Bradi3g37480	0	-1.43018	-1.33668	Peroxidase superfamily protein
Bradi2g19420	-1.56237	-1.49811	0	Peroxidase superfamily protein
Bradi5g14800	0	-1.54988	0	Peroxidase superfamily protein
Bradi2g26220	-1.11281	-1.63411	-1.40146	Peroxidase superfamily protein
Bradi3g51980	-1.61361	-1.65601	0	Peroxidase superfamily protein
Bradi1g77060	-0.533558	-1.73848	-1.6436	Peroxidase superfamily protein
Bradi1g02980	-0.675779	-1.8364	0	Peroxidase superfamily protein
Bradi3g58107	-2.15246	-2.47922	-1.1475	Peroxidase superfamily protein
Bradi2g04430	0	-2.55377	-1.96495	Peroxidase superfamily protein
Bradi4g14201	-2.95083	-2.81169	0	Peroxidase superfamily protein
Bradi4g08597	-3.26144	-2.84344	-0.590114	Peroxidase superfamily protein
Bradi4g36560	-1.38113	-2.8839	-1.50279	Peroxidase superfamily protein
Bradi1g25400	-1.91982	-2.8993	0	Peroxidase superfamily protein
Bradi1g50970	-3.81305	-2.90045	-1.09272	Peroxidase superfamily protein
Bradi3g28460	-2.52876	-3.04827	0	Peroxidase superfamily protein
Bradi2g03610	-0.731064	-3.50481	-2.26952	Peroxidase superfamily protein
Bradi3g14685	-1.17059	-3.79238	-2.39446	Peroxidase superfamily protein
Bradi2g43590	-2.07299	-4.05926	-1.00223	Peroxidase superfamily protein
Bradi3g46720	-2.79423	-4.26635	-0.800306	Peroxidase superfamily protein
Bradi5g22060	-5.21316	-4.33435	0	peroxidase 2

## Sheet: S10
Table S10. Differences in the accumulation of reactive oxygen species under different treatments. Control-plants grown under control conditions (10/16oC), Pinoxaden-plants treated with pinoxaden under control conditions, High-plants grown under high-temperature (28/34oC) and Pinoxaden and high-temperature-plants treated with pinoxaden grown under high-temperature.
	Abs(Dif)-LSD	Mean±SD (adj)	P-Value
Treatment	2 hours after treatment
Control	-2000000000	31.51±3.63	1
Pinoxaden	-1000000000	27.27±4.33	0.8585
High	-900000000	21.58±2.83	0.3628
Pinoxaden and high-temperature	-200000000	14.44±2.59	0.0782
	8 hours after treatment
Control	-800000000	23.52±5.01	0.3944
Pinoxaden	-2000000000	15.95±4.14	1
High	-1000000000	14.36±2.58	0.9802
Pinoxaden and high-temperature	-1000000000	14.02±2.57	0.9662
	24 hours after treatment
Control	-800000000	16.9±2.27	1
Pinoxaden	-500000000	14.16±3.07	0.6656
High	-1000000	8.74±0.56	0.0503
Pinoxaden and high-temperature	100000000	7.72±1.09	0.0297
